# Supplementary material for: {S-Benzyl 3-[(6-methyl­pyridin-2-yl)­methyl­idene]dithio­carbazato}nickel(II) monohydrate
Source: Acta Crystallogr Sect E Struct Rep Online. 2012 Feb 24;68(Pt 3):m316–7. doi: 10.1107/S1600536812006952 (PMC3297266; doi:10.1107/S1600536812006952)
Supplement: Supplementary file 1 [file e-68-0m316-sup1.cif]

##############################################################################
#                                                                            #
# This CIF contains the data in a paper accepted for publication in          #
# Acta Crystallographica Section E. It conforms to the requirements of       #
# Notes for Authors for Acta Crystallographica Section E, and has been       #
# peer reviewed under the auspices of the IUCr Commission on Journals.       #
#                                                                            #
# Full details of the Crystallographic Information File format               #
# are given in the paper "The Crystallographic Information File (CIF):       #
# a New Standard Archive File for Crystallography" by S. R. Hall, F. H.      #
# Allen and I. D. Brown [Acta Cryst. (1991), A47, 655-685].                  #
#                                                                            #
# The current version of the core CIF dictionary is obtainable from          #
# ftp://ftp.iucr.org/pub/cif_core.dic.                                       #
#                                                                            #
# Software is freely available for graphical display of the structure(s)     #
# in this CIF. For information consult the CIF software page                 #
# http://www.iucr.org/resources/cif/software.                                #
#                                                                            #
# This file may be used for bona fide research purposes within the           #
# scientific community so long as proper attribution is given to the journal # 
# article from which it was obtained.                                        #
#                                                                            #
##############################################################################
data_global
_audit_creation_method     CRYSTALS_ver_12.87
_journal_date_recd_electronic     2012-02-10
_journal_date_accepted     2012-02-16
_journal_name_full     'Acta Crystallographica, Section E'
_journal_year     2012
_journal_volume     68
_journal_issue      3
_journal_page_first     m316
_journal_page_last     m317
_journal_paper_category     QM
_journal_paper_doi     10.1107/S1600536812006952
_journal_coeditor_code     WM2591
_publ_contact_author_name     'Thahira BSA Ravoof'
_publ_contact_author_address
;
 Department of Chemistry,
 Faculty of Science,
 Universiti Putra Malaysia,
 43400 UPM Serdang,
 Selangor,
 MALAYSIA.
;
_publ_contact_author_email     thahira.begum@science.upm.edu.my
_publ_contact_author_fax      60389435380
_publ_contact_author_phone      60389466804
_publ_section_title
;
{<i>S</i>-Benzyl 3-[(6-methylpyridin-2-yl)methylidene]dithiocarbazato}nickel(II)
monohydrate
;
loop_
    _publ_author_name
    _publ_author_address
    'Omar, Siti Aminah'
;
Department of Chemistry
Faculty of Science
Universiti Putra Malaysia
43400 UPM Serdang
Selangor
Malaysia
;
    'Ravoof, Thahira B. S. A.'
;
Department of Chemistry
Faculty of Science
Universiti Putra Malaysia
43400 UPM Serdang
Selangor
Malaysia
;
    'Mohamed Tahir, Mohamed Ibrahim'
;
Department of Chemistry
Faculty of Science
Universiti Putra Malaysia
43400 UPM Serdang
Selangor
Malaysia
;
    'Crouse, Karen A.'
;
Department of Chemistry
Faculty of Science
Universiti Putra Malaysia
43400 UPM Serdang
Selangor
Malaysia
;
_chemical_name_systematic     ?
_chemical_formula_moiety     'C30 H28 N6 Ni S4, H2 O'
_chemical_formula_sum     'C30 H30 N6 Ni O S4'
_exptl_crystal_description     plate-like
_exptl_crystal_colour     black
_diffrn_ambient_temperature     150
data_I
_chemical_name_systematic
;
{<i>S</i>-Benzyl 3-[(6-methylpyridin-2-yl)methylidene]dithiocarbazato}nickel(II)
monohydrate
;
_chemical_formula_moiety     'C30 H28 N6 Ni S4, H2 O'
_chemical_formula_sum     'C30 H30 N6 Ni1 O1 S4'
_chemical_formula_iupac     '[Ni (C15 H14 N3 S2)2], H2 O'
_chemical_formula_weight     677.58
_symmetry_cell_setting     monoclinic
_symmetry_space_group_name_H-M     'P 21/c'
_symmetry_space_group_name_Hall     '-P 2ybc'
loop_
    _symmetry_equiv_pos_as_xyz
    x,y,z
    -x,-y,-z
    -x,y+1/2,-z+1/2
    x,-y+1/2,z+1/2
_cell_length_a     16.2165(5)
_cell_length_b     13.2474(3)
_cell_length_c     15.5935(3)
_cell_angle_alpha     90
_cell_angle_beta     111.404(3)
_cell_angle_gamma     90
_cell_volume     3118.86(14)
_cell_formula_units_Z     4
_cell_measurement_reflns_used     6534
_cell_measurement_theta_min     2
_cell_measurement_theta_max     29
_cell_measurement_temperature     150
_exptl_crystal_description     plate
_exptl_crystal_colour     black
_exptl_crystal_size_max     0.370
_exptl_crystal_size_mid     0.120
_exptl_crystal_size_min     0.060
_exptl_crystal_density_diffrn     1.443
_exptl_crystal_density_meas     ?
_exptl_crystal_density_method     'not measured'
_exptl_crystal_F_000     1408
_exptl_absorpt_coefficient_mu     0.925
_exptl_absorpt_correction_type     multi-scan
_exptl_absorpt_process_details
;
(CrysAlis RED; Oxford Diffraction, 2002)
;
_exptl_absorpt_correction_T_min     0.89
_exptl_absorpt_correction_T_max     0.95
_exptl_special_details
;
The crystal was placed in the cold stream of an Oxford Cryosystems open-flow
nitrogen cryostat (Cosier & Glazer, 1986) with a nominal stability of 0.1 K.
Cosier, J. & Glazer, A.<i>M</i>., 1986. J. Appl. Cryst. 105 107.
;
_diffrn_ambient_temperature     150
_diffrn_radiation_type     'Mo K\a'
_diffrn_radiation_wavelength     0.71073
_diffrn_radiation_monochromator     graphite
_diffrn_measurement_device_type     'Oxford Diffraction Gemini CCD'
_diffrn_measurement_device     ?
_diffrn_measurement_method     'combined \f and \w scans'
_diffrn_reflns_number     20706
_diffrn_reflns_av_R_equivalents     0.032
_diffrn_reflns_theta_min     2.184
_diffrn_reflns_theta_max     28.981
_diffrn_reflns_theta_full     26.373
_diffrn_measured_fraction_theta_max     0.873
_diffrn_measured_fraction_theta_full     0.997
_diffrn_reflns_limit_h_min     -21
_diffrn_reflns_limit_h_max     21
_diffrn_reflns_limit_k_min     -16
_diffrn_reflns_limit_k_max     17
_diffrn_reflns_limit_l_min     -20
_diffrn_reflns_limit_l_max     21
_diffrn_standards_number     0
_diffrn_standards_interval_count     .
_diffrn_standards_interval_time     .
_diffrn_standards_decay_%     ?
_refine_special_details
;
The number of reflections in the refinement section is 7199 because
we used [sin \q/\l]^2^ at least 0.01 to eliminate poor reflections
that may be poorly measured in the vicinity of the beam stop. If we removed
this condition we will get the 7233 reflections as per data collection with
an <i>R</i> factor of 3.66% and weighted <i>R</i> factor of 8.18%.
;
_reflns_number_total     7223
_reflns_number_gt     6011
_reflns_threshold_expression     I>2\s(I)
_refine_ls_structure_factor_coef     Fsqd
_refine_ls_matrix_type     full
_refine_ls_R_factor_all     0.0477
_refine_ls_R_factor_gt     0.0363
_refine_ls_wR_factor_all     0.0874
_refine_ls_wR_factor_gt     0.0808
_refine_ls_wR_factor_ref     0.0874
_refine_ls_goodness_of_fit_ref     0.9739
_refine_ls_number_reflns     7199
_refine_ls_number_parameters     379
_refine_ls_number_restraints     0
_refine_ls_hydrogen_treatment     constr
_refine_ls_weighting_scheme     calc
_refine_ls_weighting_details
;
Method= Modified Sheldrick
w=1/[\s^2^(F^2^) + (0.04P)^2^ + 2.87P], where P=(max(Fo^2^,0) + 2Fc^2^)/3
;
_atom_sites_solution_hydrogens     geom
_atom_sites_solution_primary     direct
_refine_ls_shift/su_max     0.0011391
_refine_ls_shift/su_mean     5.4651704
_refine_diff_density_max     0.53
_refine_diff_density_min     -0.74
_refine_ls_extinction_method     None
loop_
    _atom_type_symbol
    _atom_type_scat_Cromer_Mann_a1
    _atom_type_scat_Cromer_Mann_a2
    _atom_type_scat_Cromer_Mann_a3
    _atom_type_scat_Cromer_Mann_a4
    _atom_type_scat_Cromer_Mann_b1
    _atom_type_scat_Cromer_Mann_b2
    _atom_type_scat_Cromer_Mann_b3
    _atom_type_scat_Cromer_Mann_b4
    _atom_type_scat_Cromer_Mann_c
    _atom_type_scat_dispersion_real
    _atom_type_scat_dispersion_imag
    _atom_type_scat_source
    C 2.3100 1.0200 1.5886 0.8650 20.8439 10.2075 0.5687 51.6512 0.2156 0.0033
                                                                          0.0016
                                'International Tables Vol C 4.2.6.8 and 6.1.1.4'
    H 0.4930 0.3229 0.1402 0.0408 10.5109 26.1257 3.1424 57.7998 0.0030 0.0000
                                                                          0.0000
                                'International Tables Vol C 4.2.6.8 and 6.1.1.4'
    N 12.2126 3.1322 2.0125 1.1663 0.0057 9.8933 28.9975 0.5826 -11.5290 0.0061
                                                                          0.0033
                                'International Tables Vol C 4.2.6.8 and 6.1.1.4'
    O 3.0485 2.2868 1.5463 0.8670 13.2771 5.7011 0.3239 32.9089 0.2508 0.0106
                                                                          0.0060
                                'International Tables Vol C 4.2.6.8 and 6.1.1.4'
    S 6.9053 5.2034 1.4379 1.5863 1.4679 22.2151 0.2536 56.1720 0.8669 0.1246
                                                                          0.1234
                                'International Tables Vol C 4.2.6.8 and 6.1.1.4'
    Ni 12.8376 7.2920 4.4438 2.3800 3.8785 0.2565 12.1763 66.3421 1.0341 0.3393
                                                                          1.1124
                                'International Tables Vol C 4.2.6.8 and 6.1.1.4'
_computing_data_collection     'CrysAlis CCD (Oxford Diffraction, 2002)'
_computing_cell_refinement     'CrysAlis RED (Oxford Diffraction, 2002)'
_computing_data_reduction     'CrysAlis RED (Oxford Diffraction, 2002)'
_computing_structure_solution     'SIR92 (Altomare <i>et al.</i>, 1994)'
_computing_structure_refinement     'CRYSTALS (Betteridge <i>et al.</i>, 2003)'
_computing_molecular_graphics     'CAMERON (Watkin <i>et al.</i>, 1996)'
_computing_publication_material     'CRYSTALS (Betteridge <i>et al.</i>, 2003)'
loop_
    _atom_site_type_symbol
    _atom_site_label
    _atom_site_fract_x
    _atom_site_fract_y
    _atom_site_fract_z
    _atom_site_U_iso_or_equiv
    _atom_site_adp_type
    _atom_site_occupancy
    _atom_site_disorder_assembly
    _atom_site_disorder_group
    C C101 0.78816(15) 0.24923(17) 0.47882(15) 0.0283 Uani 1.0000 . .
    N N102 0.75659(12) 0.22384(13) 0.54036(11) 0.0238 Uani 1.0000 . .
    N N103 0.71678(12) 0.29966(14) 0.57292(12) 0.0272 Uani 1.0000 . .
    C C104 0.69132(14) 0.26683(16) 0.63824(13) 0.0226 Uani 1.0000 . .
    S S105 0.64057(4) 0.35514(4) 0.68689(4) 0.0282 Uani 1.0000 . .
    S S106 0.70004(4) 0.14821(4) 0.68466(3) 0.0238 Uani 1.0000 . .
    C C107 0.65542(19) 0.47171(17) 0.63233(17) 0.0377 Uani 1.0000 . .
    C C108 0.53242(17) 0.58004(19) 0.64409(19) 0.0395 Uani 1.0000 . .
    C C109 0.50227(18) 0.6579(2) 0.6853(2) 0.0446 Uani 1.0000 . .
    C C110 0.56150(19) 0.71305(19) 0.75561(18) 0.0409 Uani 1.0000 . .
    C C111 0.65034(19) 0.69239(19) 0.78473(17) 0.0406 Uani 1.0000 . .
    C C112 0.68026(17) 0.61438(19) 0.74452(16) 0.0355 Uani 1.0000 . .
    C C113 0.62176(16) 0.55768(17) 0.67379(15) 0.0298 Uani 1.0000 . .
    C C114 0.83009(14) 0.17023(17) 0.44438(14) 0.0259 Uani 1.0000 . .
    N N115 0.83334(11) 0.07754(14) 0.48268(11) 0.0240 Uani 1.0000 . .
    C C116 0.86856(14) 0.00076(18) 0.45121(14) 0.0273 Uani 1.0000 . .
    C C117 0.90229(16) 0.0166(2) 0.38157(16) 0.0353 Uani 1.0000 . .
    C C118 0.89933(16) 0.1106(2) 0.34373(16) 0.0373 Uani 1.0000 . .
    C C119 0.86213(15) 0.1900(2) 0.37501(15) 0.0319 Uani 1.0000 . .
    C C120 0.86909(17) -0.10138(18) 0.49139(17) 0.0350 Uani 1.0000 . .
    C C201 0.75877(14) -0.11392(16) 0.65377(14) 0.0245 Uani 1.0000 . .
    N N202 0.81710(11) -0.04416(14) 0.66865(11) 0.0227 Uani 1.0000 . .
    N N203 0.89420(12) -0.05579(14) 0.74432(12) 0.0262 Uani 1.0000 . .
    C C204 0.94462(14) 0.02487(17) 0.76176(14) 0.0248 Uani 1.0000 . .
    S S205 0.92301(4) 0.13799(4) 0.70535(4) 0.0270 Uani 1.0000 . .
    S S206 1.04398(4) 0.00134(5) 0.85547(4) 0.0333 Uani 1.0000 . .
    C C207 1.08635(16) 0.12604(19) 0.89890(16) 0.0355 Uani 1.0000 . .
    C C208 1.17032(15) 0.10646(17) 0.98114(14) 0.0280 Uani 1.0000 . .
    C C209 1.16698(17) 0.05990(19) 1.05927(16) 0.0348 Uani 1.0000 . .
    C C210 1.24391(18) 0.0352(2) 1.13128(15) 0.0391 Uani 1.0000 . .
    C C211 1.32515(17) 0.05774(19) 1.12651(16) 0.0387 Uani 1.0000 . .
    C C212 1.32915(16) 0.10684(19) 1.04979(17) 0.0364 Uani 1.0000 . .
    C C213 1.25177(15) 0.13052(18) 0.97718(15) 0.0302 Uani 1.0000 . .
    C C214 0.67716(14) -0.10128(16) 0.57445(14) 0.0236 Uani 1.0000 . .
    N N215 0.67192(11) -0.01687(13) 0.52345(11) 0.0219 Uani 1.0000 . .
    C C216 0.59903(14) -0.00295(17) 0.44840(13) 0.0250 Uani 1.0000 . .
    C C217 0.52933(15) -0.07246(18) 0.42331(15) 0.0301 Uani 1.0000 . .
    C C218 0.53438(15) -0.15647(18) 0.47575(16) 0.0313 Uani 1.0000 . .
    C C219 0.60967(15) -0.17207(17) 0.55357(15) 0.0283 Uani 1.0000 . .
    C C220 0.59440(16) 0.0891(2) 0.39242(16) 0.0360 Uani 1.0000 . .
    Ni Ni1 0.782107(17) 0.08387(2) 0.593737(17) 0.0203 Uani 1.0000 . .
    O O301 1.09855(15) 0.24209(18) 0.67870(18) 0.0708 Uani 1.0000 . .
    H H1011 0.7847 0.3165 0.4569 0.0339 Uiso 1.0000 . .
    H H1072 0.7179 0.4810 0.6438 0.0478 Uiso 1.0000 . .
    H H1071 0.6229 0.4672 0.5673 0.0477 Uiso 1.0000 . .
    H H1081 0.4917 0.5431 0.5955 0.0485 Uiso 1.0000 . .
    H H1091 0.4416 0.6719 0.6645 0.0539 Uiso 1.0000 . .
    H H1101 0.5415 0.7661 0.7840 0.0505 Uiso 1.0000 . .
    H H1111 0.6912 0.7325 0.8329 0.0497 Uiso 1.0000 . .
    H H1121 0.7424 0.6005 0.7663 0.0448 Uiso 1.0000 . .
    H H1171 0.9264 -0.0389 0.3617 0.0437 Uiso 1.0000 . .
    H H1181 0.9224 0.1205 0.2966 0.0455 Uiso 1.0000 . .
    H H1191 0.8582 0.2559 0.3506 0.0391 Uiso 1.0000 . .
    H H1203 0.8930 -0.1493 0.4602 0.0539 Uiso 1.0000 . .
    H H1202 0.9043 -0.1012 0.5560 0.0535 Uiso 1.0000 . .
    H H1201 0.8098 -0.1220 0.4829 0.0538 Uiso 1.0000 . .
    H H2011 0.7692 -0.1714 0.6936 0.0297 Uiso 1.0000 . .
    H H2071 1.0982 0.1653 0.8493 0.0443 Uiso 1.0000 . .
    H H2072 1.0417 0.1611 0.9178 0.0448 Uiso 1.0000 . .
    H H2091 1.1111 0.0447 1.0636 0.0436 Uiso 1.0000 . .
    H H2101 1.2407 0.0027 1.1833 0.0494 Uiso 1.0000 . .
    H H2111 1.3782 0.0415 1.1759 0.0471 Uiso 1.0000 . .
    H H2121 1.3844 0.1256 1.0470 0.0452 Uiso 1.0000 . .
    H H2131 1.2540 0.1624 0.9232 0.0378 Uiso 1.0000 . .
    H H2171 0.4787 -0.0607 0.3691 0.0360 Uiso 1.0000 . .
    H H2181 0.4875 -0.2023 0.4596 0.0384 Uiso 1.0000 . .
    H H2191 0.6159 -0.2284 0.5925 0.0346 Uiso 1.0000 . .
    H H2201 0.5398 0.0905 0.3400 0.0560 Uiso 1.0000 . .
    H H2203 0.6441 0.0917 0.3726 0.0562 Uiso 1.0000 . .
    H H2202 0.5977 0.1476 0.4299 0.0563 Uiso 1.0000 . .
    H H3011 1.0477 0.2145 0.6805 0.1043 Uiso 1.0000 . .
    H H3012 1.1023 0.3091 0.6914 0.1042 Uiso 1.0000 . .
loop_
    _atom_site_aniso_label
    _atom_site_aniso_U_11
    _atom_site_aniso_U_22
    _atom_site_aniso_U_33
    _atom_site_aniso_U_12
    _atom_site_aniso_U_13
    _atom_site_aniso_U_23
    C101 0.0341(12) 0.0252(12) 0.0303(11) 0.0032(9) 0.0172(9) 0.0072(9)
    N102 0.0270(9) 0.0223(9) 0.0239(8) 0.0026(7) 0.0113(7) 0.0026(7)
    N103 0.0339(10) 0.0215(9) 0.0303(9) 0.0042(8) 0.0166(8) 0.0015(8)
    C104 0.0235(10) 0.0200(10) 0.0236(9) 0.0019(8) 0.0078(8) -0.0018(8)
    S105 0.0394(3) 0.0207(3) 0.0304(3) 0.0028(2) 0.0197(2) -0.0005(2)
    S106 0.0285(3) 0.0208(3) 0.0249(2) 0.0010(2) 0.0132(2) 0.0021(2)
    C107 0.0610(17) 0.0215(12) 0.0393(13) 0.0018(11) 0.0288(12) -0.0005(10)
    C108 0.0404(14) 0.0302(13) 0.0460(14) -0.0066(11) 0.0136(12) 0.0011(11)
    C109 0.0392(15) 0.0336(14) 0.0690(18) 0.0103(12) 0.0293(14) 0.0146(13)
    C110 0.0639(18) 0.0247(13) 0.0444(14) 0.0112(12) 0.0321(13) 0.0054(11)
    C111 0.0584(17) 0.0292(13) 0.0305(12) 0.0087(12) 0.0118(12) 0.0007(10)
    C112 0.0400(14) 0.0302(13) 0.0339(12) 0.0088(11) 0.0108(10) 0.0032(10)
    C113 0.0424(14) 0.0195(11) 0.0324(11) 0.0063(10) 0.0197(10) 0.0059(9)
    C114 0.0241(11) 0.0302(12) 0.0239(10) 0.0007(9) 0.0092(8) 0.0023(9)
    N115 0.0214(9) 0.0290(10) 0.0219(8) 0.0015(7) 0.0082(7) -0.0018(7)
    C116 0.0225(11) 0.0325(12) 0.0259(10) -0.0005(9) 0.0075(8) -0.0042(9)
    C117 0.0338(13) 0.0418(14) 0.0364(12) 0.0005(11) 0.0200(10) -0.0087(11)
    C118 0.0348(13) 0.0524(16) 0.0320(11) -0.0011(12) 0.0209(10) -0.0001(11)
    C119 0.0296(12) 0.0406(14) 0.0294(11) 0.0029(10) 0.0153(9) 0.0083(10)
    C120 0.0416(14) 0.0307(13) 0.0392(12) 0.0050(11) 0.0224(11) -0.0038(10)
    C201 0.0290(11) 0.0194(10) 0.0249(10) -0.0003(9) 0.0094(9) 0.0011(8)
    N202 0.0222(9) 0.0242(9) 0.0211(8) 0.0014(7) 0.0070(7) -0.0004(7)
    N203 0.0241(9) 0.0275(10) 0.0227(8) 0.0016(8) 0.0037(7) 0.0023(7)
    C204 0.0235(11) 0.0281(12) 0.0220(9) 0.0026(9) 0.0075(8) -0.0006(9)
    S205 0.0252(3) 0.0250(3) 0.0281(3) -0.0023(2) 0.0067(2) 0.0013(2)
    S206 0.0284(3) 0.0307(3) 0.0311(3) 0.0018(2) -0.0007(2) -0.0003(2)
    C207 0.0326(13) 0.0326(13) 0.0344(12) -0.0023(10) 0.0040(10) 0.0010(10)
    C208 0.0299(12) 0.0261(12) 0.0254(10) -0.0003(9) 0.0071(9) -0.0037(9)
    C209 0.0369(13) 0.0387(14) 0.0304(11) -0.0020(11) 0.0143(10) -0.0012(10)
    C210 0.0555(16) 0.0380(14) 0.0221(10) 0.0054(12) 0.0121(11) 0.0016(10)
    C211 0.0409(14) 0.0349(14) 0.0288(11) 0.0107(11) -0.0010(10) -0.0073(10)
    C212 0.0296(13) 0.0344(14) 0.0427(13) -0.0014(10) 0.0101(10) -0.0125(11)
    C213 0.0335(12) 0.0288(12) 0.0275(10) -0.0028(10) 0.0102(9) -0.0037(9)
    C214 0.0265(11) 0.0218(11) 0.0238(9) 0.0007(9) 0.0109(8) -0.0019(8)
    N215 0.0233(9) 0.0230(9) 0.0208(8) 0.0007(7) 0.0098(7) -0.0018(7)
    C216 0.0233(11) 0.0321(12) 0.0210(9) 0.0033(9) 0.0096(8) -0.0020(9)
    C217 0.0235(11) 0.0385(13) 0.0251(10) 0.0017(10) 0.0052(9) -0.0061(10)
    C218 0.0246(11) 0.0323(13) 0.0362(12) -0.0043(10) 0.0103(9) -0.0115(10)
    C219 0.0306(12) 0.0227(11) 0.0327(11) -0.0018(9) 0.0127(9) -0.0026(9)
    C220 0.0284(12) 0.0481(15) 0.0274(11) 0.0009(11) 0.0053(9) 0.0108(11)
    Ni1 0.02185(14) 0.01956(14) 0.02001(12) 0.00104(11) 0.00830(10) 0.00119(10)
    O301 0.0684(15) 0.0540(14) 0.1051(19) -0.0185(12) 0.0496(14) -0.0284(13)
loop_
    _geom_bond_atom_site_label_1
    _geom_bond_atom_site_label_2
    _geom_bond_site_symmetry_1
    _geom_bond_site_symmetry_2
    _geom_bond_distance
    _geom_bond_publ_flag
    C101 N102 . . 1.286(3) no
    C101 C114 . . 1.453(3) no
    C101 Ni1 . . 2.854(2) no
    C101 H1011 . . 0.949 no
    N102 N103 . . 1.386(2) no
    N102 Ni1 . . 2.0127(18) yes
    N103 C104 . . 1.305(3) no
    C104 S105 . . 1.754(2) no
    C104 S106 . . 1.714(2) no
    S105 C107 . . 1.821(2) no
    S106 Ni1 . . 2.4259(5) yes
    C107 C113 . . 1.507(3) no
    C107 H1072 . . 0.970 no
    C107 H1071 . . 0.958 no
    C108 C109 . . 1.395(4) no
    C108 C113 . . 1.383(3) no
    C108 H1081 . . 0.941 no
    C109 C110 . . 1.375(4) no
    C109 H1091 . . 0.935 no
    C110 C111 . . 1.371(4) no
    C110 H1101 . . 0.949 no
    C111 C112 . . 1.385(3) no
    C111 H1111 . . 0.960 no
    C112 C113 . . 1.384(3) no
    C112 H1121 . . 0.956 no
    C114 N115 . . 1.358(3) no
    C114 C119 . . 1.385(3) no
    N115 C116 . . 1.344(3) no
    N115 Ni1 . . 2.1787(16) yes
    C116 C117 . . 1.399(3) no
    C116 C120 . . 1.490(3) no
    C117 C118 . . 1.371(4) no
    C117 H1171 . . 0.937 no
    C118 C119 . . 1.386(3) no
    C118 H1181 . . 0.947 no
    C119 H1191 . . 0.946 no
    C120 H1203 . . 0.964 no
    C120 H1202 . . 0.959 no
    C120 H1201 . . 0.962 no
    C201 N202 . . 1.281(3) no
    C201 C214 . . 1.454(3) no
    C201 Ni1 . . 2.854(2) no
    C201 H2011 . . 0.958 no
    N202 N203 . . 1.379(2) no
    N202 Ni1 . . 2.0197(18) yes
    N203 C204 . . 1.312(3) no
    C204 S205 . . 1.708(2) no
    C204 S206 . . 1.764(2) no
    S205 Ni1 . . 2.4211(6) yes
    S206 C207 . . 1.822(3) no
    C207 C208 . . 1.514(3) no
    C207 H2071 . . 1.006 no
    C207 H2072 . . 0.992 no
    C208 C209 . . 1.384(3) no
    C208 C213 . . 1.382(3) no
    C209 C210 . . 1.379(3) no
    C209 H2091 . . 0.954 no
    C210 C211 . . 1.379(4) no
    C210 H2101 . . 0.936 no
    C211 C212 . . 1.384(4) no
    C211 H2111 . . 0.947 no
    C212 C213 . . 1.385(3) no
    C212 H2121 . . 0.946 no
    C213 H2131 . . 0.954 no
    C214 N215 . . 1.357(3) no
    C214 C219 . . 1.387(3) no
    N215 C216 . . 1.338(3) no
    N215 Ni1 . . 2.1784(17) yes
    C216 C217 . . 1.399(3) no
    C216 C220 . . 1.485(3) no
    C217 C218 . . 1.366(3) no
    C217 H2171 . . 0.952 no
    C218 C219 . . 1.387(3) no
    C218 H2181 . . 0.933 no
    C219 H2191 . . 0.944 no
    C220 H2201 . . 0.961 no
    C220 H2203 . . 0.963 no
    C220 H2202 . . 0.961 no
    O301 H3011 . . 0.913 no
    O301 H3012 . . 0.907 no
loop_
    _geom_angle_atom_site_label_1
    _geom_angle_atom_site_label_2
    _geom_angle_atom_site_label_3
    _geom_angle_site_symmetry_1
    _geom_angle_site_symmetry_2
    _geom_angle_site_symmetry_3
    _geom_angle
    _geom_angle_publ_flag
    N102 C101 C114 . . . 117.0(2) no
    C114 C101 Ni1 . . . 78.89(12) no
    N102 C101 H1011 . . . 121.8 no
    C114 C101 H1011 . . . 121.1 no
    Ni1 C101 H1011 . . . 159.4 no
    C101 N102 N103 . . . 116.68(18) no
    C101 N102 Ni1 . . . 118.13(15) no
    N103 N102 Ni1 . . . 124.68(13) no
    N102 N103 C104 . . . 111.49(17) no
    N103 C104 S105 . . . 116.56(16) no
    N103 C104 S106 . . . 129.35(16) no
    S105 C104 S106 . . . 114.09(11) no
    C104 S105 C107 . . . 101.58(10) no
    C104 S106 Ni1 . . . 93.07(7) no
    S105 C107 C113 . . . 108.07(15) no
    S105 C107 H1072 . . . 109.2 no
    C113 C107 H1072 . . . 110.0 no
    S105 C107 H1071 . . . 109.0 no
    C113 C107 H1071 . . . 110.8 no
    H1072 C107 H1071 . . . 109.7 no
    C109 C108 C113 . . . 120.3(2) no
    C109 C108 H1081 . . . 119.7 no
    C113 C108 H1081 . . . 120.0 no
    C108 C109 C110 . . . 120.0(3) no
    C108 C109 H1091 . . . 119.2 no
    C110 C109 H1091 . . . 120.8 no
    C109 C110 C111 . . . 120.1(2) no
    C109 C110 H1101 . . . 120.5 no
    C111 C110 H1101 . . . 119.4 no
    C110 C111 C112 . . . 119.9(2) no
    C110 C111 H1111 . . . 119.4 no
    C112 C111 H1111 . . . 120.7 no
    C111 C112 C113 . . . 120.9(2) no
    C111 C112 H1121 . . . 118.7 no
    C113 C112 H1121 . . . 120.3 no
    C107 C113 C112 . . . 120.1(2) no
    C107 C113 C108 . . . 121.2(2) no
    C112 C113 C108 . . . 118.7(2) no
    C101 C114 N115 . . . 115.90(18) no
    C101 C114 C119 . . . 120.8(2) no
    N115 C114 C119 . . . 123.3(2) no
    C114 N115 C116 . . . 118.50(18) no
    C114 N115 Ni1 . . . 110.48(13) no
    C116 N115 Ni1 . . . 130.96(15) no
    N115 C116 C117 . . . 120.6(2) no
    N115 C116 C120 . . . 118.15(19) no
    C117 C116 C120 . . . 121.3(2) no
    C116 C117 C118 . . . 120.5(2) no
    C116 C117 H1171 . . . 117.9 no
    C118 C117 H1171 . . . 121.6 no
    C117 C118 C119 . . . 119.3(2) no
    C117 C118 H1181 . . . 119.8 no
    C119 C118 H1181 . . . 121.0 no
    C118 C119 C114 . . . 117.9(2) no
    C118 C119 H1191 . . . 122.3 no
    C114 C119 H1191 . . . 119.9 no
    C116 C120 H1203 . . . 109.1 no
    C116 C120 H1202 . . . 110.4 no
    H1203 C120 H1202 . . . 109.7 no
    C116 C120 H1201 . . . 110.4 no
    H1203 C120 H1201 . . . 108.1 no
    H1202 C120 H1201 . . . 109.1 no
    N202 C201 C214 . . . 116.97(19) no
    C214 C201 Ni1 . . . 78.68(12) no
    N202 C201 H2011 . . . 120.8 no
    C214 C201 H2011 . . . 122.2 no
    Ni1 C201 H2011 . . . 158.4 no
    C201 N202 N203 . . . 116.94(18) no
    C201 N202 Ni1 . . . 117.90(14) no
    N203 N202 Ni1 . . . 124.35(14) no
    N202 N203 C204 . . . 112.84(17) no
    N203 C204 S205 . . . 127.77(16) no
    N203 C204 S206 . . . 109.85(16) no
    S205 C204 S206 . . . 122.38(13) no
    C204 S205 Ni1 . . . 94.18(7) no
    C204 S206 C207 . . . 104.73(11) no
    S206 C207 C208 . . . 105.08(16) no
    S206 C207 H2071 . . . 109.6 no
    C208 C207 H2071 . . . 112.0 no
    S206 C207 H2072 . . . 108.5 no
    C208 C207 H2072 . . . 110.9 no
    H2071 C207 H2072 . . . 110.5 no
    C207 C208 C209 . . . 120.7(2) no
    C207 C208 C213 . . . 120.1(2) no
    C209 C208 C213 . . . 119.2(2) no
    C208 C209 C210 . . . 120.5(2) no
    C208 C209 H2091 . . . 120.0 no
    C210 C209 H2091 . . . 119.5 no
    C209 C210 C211 . . . 120.2(2) no
    C209 C210 H2101 . . . 119.6 no
    C211 C210 H2101 . . . 120.2 no
    C210 C211 C212 . . . 119.7(2) no
    C210 C211 H2111 . . . 120.6 no
    C212 C211 H2111 . . . 119.7 no
    C211 C212 C213 . . . 119.9(2) no
    C211 C212 H2121 . . . 120.4 no
    C213 C212 H2121 . . . 119.6 no
    C212 C213 C208 . . . 120.5(2) no
    C212 C213 H2131 . . . 120.5 no
    C208 C213 H2131 . . . 119.1 no
    C201 C214 N215 . . . 115.87(18) no
    C201 C214 C219 . . . 121.1(2) no
    N215 C214 C219 . . . 122.99(19) no
    C214 N215 C216 . . . 118.19(18) no
    C214 N215 Ni1 . . . 110.22(13) no
    C216 N215 Ni1 . . . 131.00(15) no
    N215 C216 C217 . . . 121.3(2) no
    N215 C216 C220 . . . 117.78(19) no
    C217 C216 C220 . . . 120.91(19) no
    C216 C217 C218 . . . 120.2(2) no
    C216 C217 H2171 . . . 119.2 no
    C218 C217 H2171 . . . 120.6 no
    C217 C218 C219 . . . 119.1(2) no
    C217 C218 H2181 . . . 120.2 no
    C219 C218 H2181 . . . 120.6 no
    C218 C219 C214 . . . 118.2(2) no
    C218 C219 H2191 . . . 122.2 no
    C214 C219 H2191 . . . 119.6 no
    C216 C220 H2201 . . . 110.4 no
    C216 C220 H2203 . . . 110.4 no
    H2201 C220 H2203 . . . 110.2 no
    C216 C220 H2202 . . . 108.9 no
    H2201 C220 H2202 . . . 109.3 no
    H2203 C220 H2202 . . . 107.4 no
    N115 Ni1 N215 . . . 93.28(6) no
    N115 Ni1 S106 . . . 158.09(5) no
    N215 Ni1 S106 . . . 89.15(4) no
    N115 Ni1 S205 . . . 92.82(5) no
    N215 Ni1 S205 . . . 158.24(5) no
    S106 Ni1 S205 . . . 92.92(2) no
    N115 Ni1 N202 . . . 108.62(7) no
    N215 Ni1 N202 . . . 77.43(7) no
    S106 Ni1 N202 . . . 93.17(5) no
    S205 Ni1 N202 . . . 80.83(5) no
    N115 Ni1 N102 . . . 77.72(7) no
    N215 Ni1 N102 . . . 110.44(7) no
    S106 Ni1 N102 . . . 81.03(5) no
    S205 Ni1 N102 . . . 91.27(5) no
    N202 Ni1 N102 . . . 169.99(7) no
    N115 Ni1 C201 . . . 111.11(6) no
    N215 Ni1 C201 . . . 54.55(6) no
    S106 Ni1 C201 . . . 87.95(4) no
    S205 Ni1 C201 . . . 103.85(5) no
    N202 Ni1 C201 . . . 23.38(6) no
    N115 Ni1 C101 . . . 54.55(6) no
    N215 Ni1 C101 . . . 111.35(6) no
    S106 Ni1 C101 . . . 104.43(5) no
    S205 Ni1 C101 . . . 89.11(5) no
    N202 Ni1 C101 . . . 160.18(6) no
    N102 Ni1 C201 . . . 161.75(7) no
    N102 Ni1 C101 . . . 23.42(6) no
    C201 Ni1 C101 . . . 161.74(6) no
    H3011 O301 H3012 . . . 112.0 no
loop_
    _geom_hbond_atom_site_label_D
    _geom_hbond_atom_site_label_H
    _geom_hbond_atom_site_label_A
    _geom_hbond_site_symmetry_D
    _geom_hbond_site_symmetry_H
    _geom_hbond_site_symmetry_A
    _geom_hbond_distance_DH
    _geom_hbond_distance_HA
    _geom_hbond_distance_DA
    _geom_hbond_angle_DHA
    _geom_hbond_publ_flag
    O301 H3011 S205 . . . 0.91 2.42 3.323(3) 173 yes
    O301 H3012 N203 . . 3_756 0.91 2.04 2.919(4) 162 yes
