# Supplementary material for: {S-Benzyl 3-[(6-methyl­pyridin-2-yl)­methyl­idene]dithio­carbazato}nickel(II) monohydrate
Source: Acta Crystallogr Sect E Struct Rep Online. 2012 Feb 24;68(Pt 3):m316–7. doi: 10.1107/S1600536812006952 (PMC3297266; doi:10.1107/S1600536812006952)
Supplement: Supplementary file 2 [file e-68-0m316-Isup2.hkl]

data_I
#  1233_Ni-SB6M2Py in P2(1)/c              
_audit_creation_date        12-01-30
_audit_creation_method      CRYSTALS 

_cell_length_a                    16.2165(5)
_cell_angle_alpha                 90
_cell_length_b                    13.2474(3)
_cell_angle_beta                  111.404(3)
_cell_length_c                    15.5935(3)
_cell_angle_gamma                 90

# NOTE FO on scale of Fc,      0.30439
# Status flags: 
#    o - used in refinement 
#    < - excluded by I/sigmaI cutoff 
#    x - excluded for another reason  

loop_
_refln_index_h
_refln_index_k
_refln_index_l
_refln_F_squared_meas
_refln_F_squared_calc
_refln_F_squared_sigma
_refln_observed_status
   2   0   0    38006.19        0.00      477.79 x
   3   0   0       19.99        0.00        4.45 x
   4   0   0     6945.98     7311.15      106.71 o
   5   0   0     8784.34     8697.57      134.98 o
   6   0   0      226.99      334.24       10.56 o
   7   0   0    25768.49    25267.56      356.89 o
   8   0   0     2460.46     2273.58       56.87 o
   9   0   0     1759.47     1817.17       48.39 o
  10   0   0      196.65      217.23       17.36 o
  11   0   0     2305.09     2341.35       61.51 o
  12   0   0      373.82      407.76       45.29 o
  13   0   0     2874.68     2900.24      136.16 o
  14   0   0       -2.16       12.84       20.05 o
  15   0   0      640.88      708.28       68.46 o
  16   0   0     1141.55     1051.22       95.74 o
  17   0   0      178.28      150.79       28.91 o
  18   0   0       56.06       39.08       23.35 o
  19   0   0      184.41      104.25       42.84 o
   2   1   0     2128.11        0.00       31.34 x
   3   1   0    13042.25    13233.47      147.48 o
   4   1   0      922.69      717.38       21.37 o
   5   1   0      106.81       97.92        7.05 o
   6   1   0     3010.21     3148.18       52.18 o
   7   1   0       15.92       18.97        8.67 o
   8   1   0       69.18       40.85       14.14 o
   9   1   0     1967.25     1985.26       47.01 o
  10   1   0        1.47        1.47        8.78 o
  11   1   0      329.77      330.46       20.46 o
  12   1   0      652.82      636.45       42.34 o
  13   1   0     4793.51     4531.81      129.19 o
  14   1   0      892.30      978.08       54.48 o
  15   1   0     2562.39     2549.33       79.70 o
  16   1   0      294.51      291.95       29.15 o
  17   1   0       68.03       62.53       21.74 o
  18   1   0      155.85       89.52       31.96 o
  19   1   0       12.45       28.65       18.46 o
   0   2   0    34771.39        0.00      638.90 x
   1   2   0     9168.86        0.00      125.50 x
   2   2   0      769.51      671.26       14.34 o
   3   2   0       95.75       48.22        5.33 o
   4   2   0     1026.89      661.63       30.31 o
   5   2   0     3207.92     3675.67       45.15 o
   6   2   0      440.38      497.74       15.15 o
   7   2   0     3972.87     3830.09       58.24 o
   8   2   0      623.04      610.94       21.36 o
   9   2   0       70.63       49.59       12.08 o
  10   2   0      420.14      490.28       24.59 o
  11   2   0     2918.35     3016.01       58.27 o
  12   2   0      227.77      223.51       16.94 o
  13   2   0      397.28      424.30       29.40 o
  14   2   0     1017.31     1239.52       56.73 o
  15   2   0       96.42      101.59       23.40 o
  16   2   0      524.43      519.02       44.60 o
  17   2   0        3.78        0.54       17.13 o
  18   2   0      784.60      844.84       59.18 o
  19   2   0      277.91      303.77       52.28 o
  20   2   0      -39.39       54.35       40.17 o
   1   3   0     3320.71     2809.64       33.51 o
   2   3   0     1132.21     1173.51       17.93 o
   3   3   0     2826.80     3006.31       38.50 o
   4   3   0     1147.16      885.90       22.88 o
   5   3   0     2586.21     2589.44       44.33 o
   6   3   0    13006.41    12355.30      193.78 o
   7   3   0     2468.43     2443.05       47.99 o
   8   3   0     2349.43     2677.63       49.04 o
   9   3   0     2415.25     2424.44       52.32 o
  10   3   0      413.52      407.78       29.74 o
  11   3   0      429.68      471.27       31.91 o
  12   3   0       43.99       29.56       15.58 o
  13   3   0     4565.10     4664.52      123.10 o
  14   3   0      416.69      424.19       36.77 o
  15   3   0     4364.55     4390.04      128.90 o
  16   3   0       53.60       44.42       21.14 o
  17   3   0      761.52      747.93       56.06 o
  18   3   0       -1.75        5.46       18.54 o
  19   3   0       81.98       74.44       34.55 o
   0   4   0    17834.47    14653.22      242.74 o
   1   4   0     3878.60     3922.64       47.06 o
   2   4   0     5818.44     5757.70       66.35 o
   3   4   0      540.95      522.59       13.87 o
   4   4   0       74.27       50.24        6.59 o
   5   4   0     1192.03      974.67       28.72 o
   6   4   0      156.55      155.81       11.06 o
   7   4   0     3225.68     3156.13       57.27 o
   8   4   0       19.18        7.07        5.24 o
   9   4   0      426.74      445.40       20.30 o
  10   4   0      979.00     1058.74       33.15 o
  11   4   0     1265.01     1298.00       55.14 o
  12   4   0      530.11      576.80       37.29 o
  13   4   0     3883.11     3862.74      112.27 o
  14   4   0     2267.79     2202.74       85.87 o
  15   4   0       53.37       63.89       18.08 o
  16   4   0      131.38       91.47       25.70 o
  17   4   0       25.09       17.40       19.93 o
  18   4   0      372.43      266.32       43.42 o
   1   5   0     2415.90     2332.74       41.30 o
   2   5   0      344.32      247.40       12.47 o
   3   5   0    11854.42    11915.73      115.02 o
   4   5   0     8097.65     8308.72      111.32 o
   5   5   0     4597.00     4484.93       75.44 o
   6   5   0     2711.44     2747.43       46.11 o
   7   5   0      506.83      501.82       18.56 o
   8   5   0       61.33       61.23        8.14 o
   9   5   0      725.84      767.86       19.92 o
  10   5   0     4567.97     4449.35       71.65 o
  11   5   0       74.31       63.23       13.37 o
  12   5   0     1092.72     1014.15       42.28 o
  13   5   0      -12.29        4.35       13.94 o
  14   5   0      424.55      385.56       37.32 o
  15   5   0       11.45        6.07       17.38 o
  16   5   0      285.12      247.79       35.11 o
  17   5   0     1076.33      965.29       98.40 o
  18   5   0      211.00      301.86       52.24 o
   0   6   0       97.47      131.84       12.75 o
   1   6   0       23.80        1.74        9.56 o
   2   6   0    12919.58    12785.63      161.36 o
   3   6   0    17641.40    17582.88      185.68 o
   4   6   0     3101.22     2923.75       51.40 o
   5   6   0     5234.30     5394.57       85.76 o
   6   6   0      195.72      210.51       14.42 o
   7   6   0     1247.37     1263.51       38.13 o
   8   6   0        3.65       10.09        8.58 o
   9   6   0    10594.94    10563.96      156.99 o
  10   6   0     1706.89     1640.21       40.59 o
  11   6   0      507.73      504.17       28.67 o
  12   6   0       -6.77       17.67       10.38 o
  13   6   0      797.30      917.07       47.91 o
  14   6   0       56.93       56.52       18.06 o
  15   6   0        7.90       41.48       16.16 o
  16   6   0      816.38      877.92       84.40 o
  17   6   0      229.07      167.54       52.79 o
   1   7   0      416.46      456.14       28.75 o
   2   7   0       -3.80        1.17        6.45 o
   3   7   0      412.64      466.45       18.97 o
   4   7   0     3989.67     3879.05       63.11 o
   5   7   0     1012.57     1041.73       32.98 o
   6   7   0     4828.33     4640.12       85.58 o
   7   7   0      479.09      426.96       24.18 o
   8   7   0     1256.68     1313.52       41.18 o
   9   7   0      260.82      269.98       19.72 o
  10   7   0      197.57      216.79       17.83 o
  11   7   0      825.58      802.94       36.47 o
  12   7   0      186.32      153.51       19.56 o
  13   7   0      119.72      126.42       20.82 o
  14   7   0       11.07       20.07       29.14 o
  15   7   0      152.96      140.37       38.29 o
  16   7   0       92.65       29.13       37.42 o
  17   7   0      179.38      196.25       44.69 o
   0   8   0     3552.65     3650.10      101.94 o
   1   8   0     3566.55     3512.75       72.79 o
   2   8   0      942.59     1115.01       39.43 o
   3   8   0     7812.70     7815.86      103.15 o
   4   8   0      340.35      423.35       17.01 o
   5   8   0     4383.58     4455.28       80.95 o
   6   8   0     1300.81     1377.17       40.62 o
   7   8   0      442.31      489.54       24.47 o
   8   8   0      730.81      838.80       31.70 o
   9   8   0      113.94      131.82       14.87 o
  10   8   0      152.75      178.46       16.15 o
  11   8   0      196.02      259.74       19.25 o
  12   8   0      172.75      253.40       24.62 o
  13   8   0       15.77       20.31       16.54 o
  14   8   0       62.22       42.64       26.50 o
  15   8   0       32.59        5.46       27.21 o
  16   8   0      338.30      321.70       56.29 o
   1   9   0      258.22      270.34       15.24 o
   2   9   0     4160.05     4193.49       83.05 o
   3   9   0     7369.47     7403.11      121.67 o
   4   9   0    10031.31    10163.17      128.80 o
   5   9   0     1597.11     1667.47       46.03 o
   6   9   0     1212.75     1179.75       40.63 o
   7   9   0     1073.74     1074.24       39.08 o
   8   9   0       -8.79        8.89        9.70 o
   9   9   0       12.27        1.79       11.32 o
  10   9   0     3099.10     2918.52       97.29 o
  11   9   0      258.25      293.73       29.58 o
  12   9   0      203.41      224.51       28.48 o
  13   9   0       40.28       38.09       27.71 o
  14   9   0        7.80       31.26       24.85 o
  15   9   0        2.43       62.04       27.52 o
  16   9   0       23.11       64.84       29.18 o
   0  10   0      -11.54       16.52       13.51 o
   1  10   0      898.48      876.45       29.92 o
   2  10   0       12.24        9.52        7.34 o
   3  10   0      344.60      433.32       23.06 o
   4  10   0      869.18      794.22       37.17 o
   5  10   0     1747.23     1817.02       49.98 o
   6  10   0       63.14       99.86       11.61 o
   7  10   0      203.59      229.84       18.91 o
   8  10   0      -14.85        3.12       15.65 o
   9  10   0      468.06      561.86       36.82 o
  10  10   0      636.00      699.50       44.33 o
  11  10   0     3915.70     3862.24      117.90 o
  12  10   0      169.38      170.73       25.51 o
  13  10   0      515.11      540.90       61.67 o
  14  10   0      216.04      154.95       44.65 o
  15  10   0      415.33      469.37       62.87 o
   1  11   0     4511.87     4359.35       78.13 o
   2  11   0      197.03      247.45       15.13 o
   3  11   0     2783.18     2718.36       71.29 o
   4  11   0        4.88        5.45       10.09 o
   5  11   0      160.41      186.60       22.36 o
   6  11   0      651.81      685.71       42.28 o
   7  11   0      447.10      434.12       35.38 o
   8  11   0      110.76      109.14       21.84 o
   9  11   0      357.81      396.91       34.78 o
  10  11   0      997.52     1019.88       57.15 o
  11  11   0      113.10      110.03       24.96 o
  12  11   0      259.10      238.80       32.18 o
  13  11   0      173.31      121.66       40.51 o
  14  11   0      339.61      390.36       55.70 o
  15  11   0       25.35       54.71       30.41 o
   0  12   0     2734.29     2793.99      136.69 o
   1  12   0        0.91       17.83        8.66 o
   2  12   0       79.98       70.96       20.93 o
   3  12   0     1083.80     1086.55       44.86 o
   4  12   0      855.47      830.03       40.58 o
   5  12   0     2219.93     2294.60       80.38 o
   6  12   0       55.34       88.01       17.71 o
   7  12   0      659.68      591.75       45.97 o
   8  12   0      -20.89        4.70       15.70 o
   9  12   0      153.72      163.37       26.37 o
  10  12   0      255.98      241.93       31.33 o
  11  12   0     2376.66     2333.48       94.64 o
  12  12   0     2143.40     2120.40       91.13 o
  13  12   0       41.49       46.76       30.72 o
  14  12   0       53.08       52.92       35.17 o
   1  13   0       11.22        8.45       19.26 o
   2  13   0      593.01      632.36       47.45 o
   3  13   0      436.80      453.34       41.66 o
   4  13   0     2771.45     2781.92      104.64 o
   5  13   0      153.42      150.48       41.06 o
   6  13   0      244.49      320.87       44.66 o
   7  13   0       50.14       31.04       31.26 o
   8  13   0       54.38       56.04       26.45 o
   9  13   0       -3.97        0.89       29.02 o
  10  13   0      527.60      442.98       68.39 o
  11  13   0      272.37      197.86       54.78 o
  12  13   0       25.31       27.43       28.05 o
   0  14   0     3490.50     3703.89      173.00 o
   1  14   0        1.30        0.37       17.37 o
   2  14   0      116.09      113.36       25.14 o
   3  14   0      344.49      388.43       38.91 o
   4  14   0      129.47      109.11       42.25 o
   5  14   0        8.22       71.72       25.18 o
   6  14   0      208.45      231.91       51.73 o
   7  14   0      493.79      373.14       68.06 o
   8  14   0       38.28       78.56       31.49 o
   9  14   0       86.67       71.40       35.79 o
  10  14   0      -19.26       16.38       30.31 o
  11  14   0      -91.53        0.71       39.66 o
  12  14   0      588.21      580.77       78.48 o
   1  15   0     6630.36     6269.79      184.09 o
   2  15   0      -20.91        2.08       23.77 o
   3  15   0      398.27      458.95       45.12 o
   4  15   0      216.99      204.72       50.20 o
   5  15   0       41.44       25.72       36.70 o
   6  15   0      871.55      983.26       90.82 o
   7  15   0       86.89      118.37       31.91 o
   8  15   0      407.75      540.25       65.48 o
   9  15   0      257.11      235.19       52.29 o
   0  16   0        7.96      121.72       30.10 o
   1  16   0      686.44      653.62       57.10 o
   2  16   0      687.28      629.47       57.84 o
   3  16   0      -31.47        9.42       38.21 o
   4  16   0      217.34      232.51       49.83 o
   5  16   0       11.85       11.20       35.16 o
 -20   1   1      546.28      474.81       73.10 o
 -19   1   1      565.42      512.79       52.40 o
 -18   1   1      -21.55       12.94       21.31 o
 -17   1   1       65.82       52.37       17.24 o
 -16   1   1     1414.66     1443.96       73.52 o
 -15   1   1       34.85       37.24       15.91 o
 -14   1   1       23.00       18.67       14.85 o
 -13   1   1     2400.27     2343.71       84.55 o
 -12   1   1      347.74      375.40       21.76 o
 -11   1   1     1694.76     1719.28       46.52 o
 -10   1   1     1564.62     1723.38       33.39 o
  -9   1   1    21806.16    21501.12      261.99 o
  -8   1   1     1146.68     1293.17       25.56 o
  -7   1   1        8.39        6.59        4.31 o
  -6   1   1     1000.80      926.67       15.80 o
  -5   1   1      412.26      337.72        9.73 o
  -4   1   1      139.83       78.73        5.59 o
  -3   1   1      804.46        0.00       12.44 x
  -2   1   1    28492.04        0.00      260.17 x
  -1   1   1     2867.98        0.00       63.47 x
   1   1   1     3691.17        0.00       47.22 x
   2   1   1     1185.01        0.00       22.81 x
   3   1   1    69033.09    69103.34      888.57 o
   4   1   1     2315.75     2197.34       31.88 o
   5   1   1     5946.84     5636.59       84.98 o
   6   1   1      490.92      623.77       19.64 o
   7   1   1      499.01      610.70       21.28 o
   8   1   1     1539.80     1706.89       41.02 o
   9   1   1      163.94      169.34       14.25 o
  10   1   1     6299.63     6509.86      104.95 o
  11   1   1     1123.58     1205.74       34.62 o
  12   1   1     2468.73     2431.80       70.32 o
  13   1   1     1012.17     1033.75       46.09 o
  14   1   1     1962.83     1993.68       82.70 o
  15   1   1     1019.06      942.36       61.48 o
  16   1   1      139.86      109.10       27.81 o
  17   1   1      108.87       86.45       22.48 o
  18   1   1      461.23      425.87       47.23 o
  19   1   1      446.75      467.64       66.85 o
 -20   2   1      -30.01        1.92       31.23 o
 -19   2   1       69.01       65.31       26.77 o
 -18   2   1      187.27      153.41       32.54 o
 -17   2   1     1043.83     1054.89       63.57 o
 -16   2   1       98.49      117.60       18.36 o
 -15   2   1     1128.84     1086.40       49.83 o
 -14   2   1     5512.78     5196.93      115.35 o
 -13   2   1     3378.31     3485.79      102.92 o
 -12   2   1     2392.96     2361.08       60.59 o
 -11   2   1     1638.29     1586.73       47.22 o
 -10   2   1     4449.66     4715.86       82.29 o
  -9   2   1     2773.43     2685.77       75.86 o
  -8   2   1     7932.52     8409.93      108.87 o
  -7   2   1     1698.45     1589.54       25.70 o
  -6   2   1      259.62      179.49        7.60 o
  -5   2   1     1213.28     1156.75       18.97 o
  -4   2   1     4841.19     4534.51       41.92 o
  -3   2   1     7335.06     6777.68       50.44 o
  -2   2   1    27855.20        0.00      230.26 x
  -1   2   1    27098.94        0.00      355.63 x
   0   2   1     6919.53        0.00      102.43 x
   1   2   1    21998.82        0.00      205.21 x
   2   2   1     7199.55     6966.24      108.95 o
   3   2   1     1290.04     1124.86       27.67 o
   4   2   1    24852.27    24660.00      342.92 o
   5   2   1     7536.88     7796.54      128.67 o
   6   2   1     7583.67     7664.73      105.14 o
   7   2   1     1031.26      990.68       30.55 o
   8   2   1     2350.63     2330.53       51.52 o
   9   2   1     2064.40     2078.22       49.99 o
  10   2   1      579.47      594.65       35.89 o
  11   2   1      453.15      445.51       33.85 o
  12   2   1      103.07      121.53       21.82 o
  13   2   1     2622.56     2644.36       91.73 o
  14   2   1       83.80       50.26       20.86 o
  15   2   1      324.08      356.78       35.89 o
  16   2   1        6.41        3.81       18.58 o
  17   2   1       71.51       99.45       21.32 o
  18   2   1       38.35       22.83       22.34 o
  19   2   1      410.62      384.64       63.09 o
 -19   3   1       95.97      121.43       32.06 o
 -18   3   1       46.93       33.18       19.35 o
 -17   3   1       35.87       40.53       16.69 o
 -16   3   1       35.21       52.80       16.11 o
 -15   3   1      111.27      103.57       22.40 o
 -14   3   1      618.33      687.00       43.01 o
 -13   3   1      469.17      500.92       29.35 o
 -12   3   1      542.29      544.48       24.93 o
 -11   3   1     1355.92     1401.08       37.91 o
 -10   3   1      395.36      381.65       23.25 o
  -9   3   1      630.67      672.12       26.87 o
  -8   3   1     3164.64     3003.60       42.80 o
  -7   3   1       93.94      124.87        5.61 o
  -6   3   1       19.73       14.56        4.11 o
  -5   3   1     4779.12     4639.21       52.88 o
  -4   3   1     2101.47     1934.97       23.87 o
  -3   3   1      253.77      194.16        6.11 o
  -2   3   1       38.48       18.59        3.51 o
  -1   3   1     2915.71     2782.22       42.81 o
   0   3   1     2442.68     2316.01       28.62 o
   1   3   1       15.07        3.68        3.10 o
   2   3   1     3338.49     3184.31       43.20 o
   3   3   1       14.34       26.57        4.95 o
   4   3   1     7591.18     7774.32      125.26 o
   5   3   1     9309.54     9204.55      152.55 o
   6   3   1       15.33       41.02        9.45 o
   7   3   1       31.30       69.31        7.76 o
   8   3   1      335.85      317.56       18.48 o
   9   3   1     4022.16     4090.31       75.27 o
  10   3   1      308.37      310.08       19.40 o
  11   3   1        8.62        0.20        9.39 o
  12   3   1     3712.79     3720.01      107.50 o
  13   3   1      115.07      125.99       22.21 o
  14   3   1        8.15        0.23       15.22 o
  15   3   1      149.59      118.10       26.90 o
  16   3   1       28.81       34.17       20.57 o
  17   3   1       47.47       44.24       21.73 o
  18   3   1       25.91        6.19       21.38 o
  19   3   1        7.77       47.70       28.53 o
 -18   4   1      -28.46        4.09       36.08 o
 -17   4   1     1728.46     1679.91       82.49 o
 -16   4   1      254.50      304.39       33.03 o
 -15   4   1     1432.75     1437.45       68.72 o
 -14   4   1     1887.61     1818.48       76.14 o
 -13   4   1       25.55       40.03       11.86 o
 -12   4   1     4037.90     3833.33       83.29 o
 -11   4   1       74.16       63.19       12.79 o
 -10   4   1       67.04       77.11       10.40 o
  -9   4   1      129.24      116.48        7.98 o
  -8   4   1       12.72       13.51        4.34 o
  -7   4   1     2097.13     2090.98       37.84 o
  -6   4   1     4038.34     3954.40       56.35 o
  -5   4   1     9145.97     9101.65      102.38 o
  -4   4   1      939.46      854.88       15.37 o
  -3   4   1     2112.34     2102.69       29.45 o
  -2   4   1      789.96      743.42       16.91 o
  -1   4   1     7623.32     7174.53      115.04 o
   0   4   1     1778.09     1895.13       32.24 o
   1   4   1    12157.18    11848.20      122.89 o
   2   4   1       56.34       25.97        5.41 o
   3   4   1       37.81       53.58        7.51 o
   4   4   1     8436.04     8444.69      138.23 o
   5   4   1     3105.80     3085.33       70.32 o
   6   4   1     3791.67     3729.08       63.57 o
   7   4   1      513.83      568.46       15.98 o
   8   4   1     3437.98     3471.52       65.65 o
   9   4   1      210.43      182.61       16.21 o
  10   4   1     1026.90     1064.93       35.64 o
  11   4   1     1832.38     1831.94       50.67 o
  12   4   1      744.73      866.23       45.88 o
  13   4   1      992.63     1074.56       55.04 o
  14   4   1       47.74       81.23       18.62 o
  15   4   1      187.56      171.96       28.91 o
  16   4   1      163.74      220.37       29.29 o
  17   4   1     1027.64      900.55       67.68 o
  18   4   1      219.15      360.96       46.07 o
 -18   5   1      438.52      521.18       67.60 o
 -17   5   1      229.23      243.06       47.25 o
 -16   5   1      457.60      531.34       40.43 o
 -15   5   1      731.45      777.19       49.18 o
 -14   5   1      939.20     1003.44       52.99 o
 -13   5   1     1032.44     1037.96       53.43 o
 -12   5   1     1360.51     1365.83       46.32 o
 -11   5   1     1739.08     1871.82       50.55 o
 -10   5   1      643.88      670.49       22.23 o
  -9   5   1      679.84      662.27       18.90 o
  -8   5   1       89.96       83.31        8.48 o
  -7   5   1     3520.71     3514.71       65.92 o
  -6   5   1     4397.30     4657.10       73.88 o
  -5   5   1       -2.93        1.16        4.45 o
  -4   5   1     4423.55     4225.02       47.88 o
  -3   5   1        2.13        3.98        4.07 o
  -2   5   1     5361.57     5352.03       77.02 o
  -1   5   1     1505.89     1450.43       28.66 o
   0   5   1     2667.32     2703.56       53.34 o
   1   5   1    13979.07    13456.24      162.78 o
   2   5   1       19.82       14.16        7.47 o
   3   5   1      271.28      292.27       16.65 o
   4   5   1    10571.28    10268.73      168.02 o
   5   5   1     3584.94     3897.63       78.54 o
   6   5   1       50.22       47.58       10.71 o
   7   5   1      848.65      833.58       27.55 o
   8   5   1     1197.86     1180.97       27.35 o
   9   5   1      335.63      346.24       26.74 o
  10   5   1     2436.79     2491.75       58.06 o
  11   5   1      970.33      959.30       49.64 o
  12   5   1     3514.16     3600.56      104.88 o
  13   5   1      604.88      673.34       43.23 o
  14   5   1      895.35      927.00       54.48 o
  15   5   1       19.91        3.57       17.24 o
  16   5   1      606.32      663.16       50.51 o
  17   5   1      260.79      215.99       35.24 o
 -17   6   1      133.80      103.06       37.39 o
 -16   6   1      114.40      106.62       34.04 o
 -15   6   1      152.47      125.05       34.48 o
 -14   6   1        9.88        0.24       14.67 o
 -13   6   1     1161.71     1067.15       56.86 o
 -12   6   1      624.37      565.75       31.67 o
 -11   6   1       26.89       33.63       10.06 o
 -10   6   1     1199.37     1216.54       32.14 o
  -9   6   1     3391.12     3492.00       70.95 o
  -8   6   1     1976.59     2094.72       64.03 o
  -7   6   1     1336.94     1331.95       38.16 o
  -6   6   1      205.16      239.22       14.10 o
  -5   6   1     4013.66     3776.72       60.41 o
  -4   6   1     2723.62     2638.83       40.12 o
  -3   6   1       96.00       60.00        7.79 o
  -2   6   1     3637.25     3168.39       61.57 o
  -1   6   1     6407.79     6182.19       85.46 o
   0   6   1     3068.41     2864.97       79.80 o
   1   6   1     1242.06     1232.69       35.40 o
   2   6   1      441.73      421.08       18.12 o
   3   6   1      264.76      242.27       17.26 o
   4   6   1     1019.07      961.33       31.40 o
   5   6   1     5384.66     5752.48       89.81 o
   6   6   1       27.98       29.58        8.23 o
   7   6   1       11.64        3.97        8.60 o
   8   6   1     2521.29     2591.39       54.60 o
   9   6   1      906.40      889.58       31.58 o
  10   6   1     3887.00     3907.87       77.97 o
  11   6   1       89.20       58.11       19.30 o
  12   6   1      149.58      170.57       18.42 o
  13   6   1      404.29      442.18       29.25 o
  14   6   1       -3.47        5.34       16.82 o
  15   6   1       -6.14       14.08       16.39 o
  16   6   1        2.09        6.91       26.15 o
  17   6   1       20.98       16.63       25.65 o
 -17   7   1      967.02      911.18       92.80 o
 -16   7   1       29.89        5.66       26.33 o
 -15   7   1      211.20      233.49       43.16 o
 -14   7   1     1371.79     1356.13       99.04 o
 -13   7   1       33.88       21.86       23.56 o
 -12   7   1     1825.69     1839.40       55.99 o
 -11   7   1     1176.93     1088.74       42.72 o
 -10   7   1     4846.85     4743.21       93.88 o
  -9   7   1      673.04      727.35       30.12 o
  -8   7   1     3083.17     3004.57       66.29 o
  -7   7   1     4198.32     4300.75       78.31 o
  -6   7   1    12142.79    12208.60      163.91 o
  -5   7   1     9969.67     9538.49      120.93 o
  -4   7   1     7507.91     7677.42       96.98 o
  -3   7   1      546.79      498.52       24.54 o
  -2   7   1     3225.88     2968.47       76.83 o
  -1   7   1      167.05      168.21       12.67 o
   0   7   1     2640.60     2662.35       56.85 o
   1   7   1     2859.23     2668.90       63.00 o
   2   7   1       14.29       23.02        6.62 o
   3   7   1     2478.93     2345.26       60.37 o
   4   7   1      531.76      477.06       23.42 o
   5   7   1     2434.57     2445.51       55.54 o
   6   7   1     4144.41     4155.48       93.19 o
   7   7   1     5693.03     5574.34      100.49 o
   8   7   1       25.07       51.15       10.77 o
   9   7   1     5843.01     5988.26      107.54 o
  10   7   1      212.64      182.77       20.12 o
  11   7   1      423.07      424.85       27.83 o
  12   7   1       46.20       62.83       12.78 o
  13   7   1      364.57      368.90       27.99 o
  14   7   1       39.54       22.65       19.27 o
  15   7   1      476.23      315.53       68.21 o
  16   7   1     1180.26     1109.22      106.47 o
 -17   8   1      794.42      817.13       87.28 o
 -16   8   1      270.40      217.05       52.64 o
 -15   8   1      323.35      312.55       52.52 o
 -14   8   1      -13.12        3.36       21.46 o
 -13   8   1      765.72      719.00       71.70 o
 -12   8   1      426.20      457.66       35.67 o
 -11   8   1      278.96      335.25       28.83 o
 -10   8   1       62.12       73.78       12.42 o
  -9   8   1     4334.63     4434.81       86.78 o
  -8   8   1      218.36      212.19       16.90 o
  -7   8   1     1707.02     1723.57       47.18 o
  -6   8   1     6862.29     6923.19       96.23 o
  -5   8   1     6612.84     6640.64       92.23 o
  -4   8   1     6971.50     6579.96       95.04 o
  -3   8   1     2745.58     2784.38       62.00 o
  -2   8   1     2267.98     2175.81       48.98 o
  -1   8   1     1122.40     1049.81       35.01 o
   0   8   1      665.13      675.48       26.61 o
   1   8   1     5075.80     4932.87      129.85 o
   2   8   1      774.47      846.86       28.03 o
   3   8   1      222.02      182.71       14.42 o
   4   8   1     2869.43     2758.37       62.01 o
   5   8   1     4684.48     4755.80       86.16 o
   6   8   1     2921.84     2919.97       65.84 o
   7   8   1     1934.01     1864.84       53.79 o
   8   8   1     7168.85     6981.45      122.71 o
   9   8   1     1376.86     1404.28       47.58 o
  10   8   1     2266.12     2143.78       64.48 o
  11   8   1      112.60      102.33       17.20 o
  12   8   1       23.00        2.91       12.02 o
  13   8   1      124.20      148.33       23.08 o
  14   8   1       33.66       28.67       28.31 o
  15   8   1      325.76      405.33       54.54 o
  16   8   1      409.87      406.85       67.19 o
 -16   9   1       55.75       14.88       28.98 o
 -15   9   1       24.99       20.41       26.13 o
 -14   9   1        2.25       78.68       24.41 o
 -13   9   1       61.23       21.55       25.59 o
 -12   9   1      247.84      277.00       27.77 o
 -11   9   1       16.56       40.43       14.57 o
 -10   9   1      484.22      463.37       36.98 o
  -9   9   1        5.64        0.78       12.55 o
  -8   9   1     3299.94     3330.59       73.39 o
  -7   9   1      249.13      248.99       19.23 o
  -6   9   1     1654.81     1653.81       41.50 o
  -5   9   1      134.90      132.67       12.29 o
  -4   9   1      287.91      274.86       20.70 o
  -3   9   1      308.42      366.14       21.85 o
  -2   9   1       77.69       64.43       10.35 o
  -1   9   1      546.98      598.00       21.97 o
   0   9   1        5.08        2.99        7.60 o
   1   9   1     1972.01     2029.70       43.48 o
   2   9   1     1767.28     1885.50       49.21 o
   3   9   1      540.99      638.23       22.99 o
   4   9   1     2880.56     2970.35       64.32 o
   5   9   1      352.32      366.33       22.12 o
   6   9   1       26.80       32.25        9.54 o
   7   9   1      722.57      683.67       32.94 o
   8   9   1      238.72      235.48       20.50 o
   9   9   1     3604.86     3659.18       83.12 o
  10   9   1      187.29      194.33       19.50 o
  11   9   1      860.80      916.61       51.49 o
  12   9   1       94.51      104.44       21.15 o
  13   9   1       28.50       27.26       17.53 o
  14   9   1       48.40       86.92       28.89 o
  15   9   1      527.56      481.30       69.38 o
  16   9   1      415.46      402.82       65.79 o
 -16  10   1      357.17      409.65       62.77 o
 -15  10   1        5.32       83.75       26.90 o
 -14  10   1       74.12       67.48       33.30 o
 -13  10   1      519.79      486.71       61.04 o
 -12  10   1      972.03     1040.86       57.07 o
 -11  10   1        3.94        9.29       15.93 o
 -10  10   1      887.18      944.73       51.71 o
  -9  10   1      403.46      507.43       35.06 o
  -8  10   1      124.31      148.86       21.08 o
  -7  10   1       23.25        8.05       14.41 o
  -6  10   1     2505.14     2505.05       80.80 o
  -5  10   1       35.15       34.72       11.84 o
  -4  10   1       44.37       48.86       12.30 o
  -3  10   1     1783.03     1780.57       43.23 o
  -2  10   1     1122.52     1146.88       33.43 o
  -1  10   1       92.17      112.91       10.30 o
   0  10   1      218.31      234.08       15.34 o
   1  10   1     5950.56     5945.81       90.16 o
   2  10   1     1850.09     1925.88       53.63 o
   3  10   1      357.80      393.49       24.30 o
   4  10   1     3272.85     3372.89       71.94 o
   5  10   1     2630.72     2662.27       64.50 o
   6  10   1       86.07       75.97       14.83 o
   7  10   1     2497.38     2581.77       65.70 o
   8  10   1     1620.98     1630.80       52.98 o
   9  10   1     1476.04     1496.87       67.32 o
  10  10   1      716.64      703.05       47.98 o
  11  10   1      134.88      163.65       22.48 o
  12  10   1       79.07       79.89       18.82 o
  13  10   1      229.82      197.22       44.33 o
  14  10   1       13.16        3.54       23.57 o
  15  10   1      635.20      688.09       75.23 o
 -15  11   1      109.70       32.64       41.98 o
 -14  11   1      177.56       88.17       41.24 o
 -13  11   1      965.76      978.12       86.29 o
 -12  11   1      225.46      230.78       30.03 o
 -11  11   1      720.90      750.75       50.26 o
 -10  11   1       80.90      103.58       18.51 o
  -9  11   1      162.05      171.38       24.62 o
  -8  11   1     3305.94     3123.70      103.06 o
  -7  11   1       14.22        3.38       13.16 o
  -6  11   1      609.65      637.01       33.24 o
  -5  11   1     3711.12     3894.64       86.91 o
  -4  11   1      508.04      498.68       34.98 o
  -3  11   1      142.66      190.05       17.91 o
  -2  11   1       66.03       30.15       14.67 o
  -1  11   1      163.00      151.86       18.22 o
   0  11   1     3337.46     3276.60       64.52 o
   1  11   1      343.46      363.54       19.60 o
   2  11   1     7574.80     7272.85      110.32 o
   3  11   1     3182.32     3194.21       76.95 o
   4  11   1     3608.82     3651.59      100.92 o
   5  11   1       15.73       20.25        9.57 o
   6  11   1      677.05      710.76       42.39 o
   7  11   1     1610.84     1505.96       67.96 o
   8  11   1      116.78      134.90       22.00 o
   9  11   1     2284.25     2274.60       86.70 o
  10  11   1     1319.09     1357.43       66.93 o
  11  11   1       85.92      127.69       21.91 o
  12  11   1       -7.55       21.89       15.96 o
  13  11   1       39.52        4.63       26.08 o
  14  11   1      395.36      396.23       60.48 o
  15  11   1      306.63      335.09       55.61 o
 -14  12   1      104.77       38.04       40.85 o
 -13  12   1     1011.85      879.48       91.03 o
 -12  12   1        4.67       13.10       17.87 o
 -11  12   1      144.68      178.55       26.99 o
 -10  12   1     1317.34     1146.69       68.12 o
  -9  12   1      185.55      228.98       24.97 o
  -8  12   1        9.38       35.43       15.74 o
  -7  12   1      163.04      199.91       24.14 o
  -6  12   1     1104.68     1076.86       57.81 o
  -5  12   1      993.28      887.44       44.34 o
  -4  12   1     1240.66     1331.21       49.04 o
  -3  12   1      627.22      616.83       34.74 o
  -2  12   1      131.80      101.59       18.57 o
  -1  12   1      883.75      951.52       40.32 o
   0  12   1      592.06      623.95       45.21 o
   1  12   1      128.33      124.30       24.14 o
   2  12   1       71.52       37.91       20.06 o
   3  12   1       35.56       52.17       27.21 o
   4  12   1        7.66        0.60       21.50 o
   5  12   1     1383.22     1372.02       99.64 o
   6  12   1      515.54      419.94       39.51 o
   7  12   1      381.74      355.43       35.64 o
   8  12   1      446.33      428.22       39.88 o
   9  12   1        2.01        0.32       17.67 o
  10  12   1      375.11      292.54       39.04 o
  11  12   1       28.47       11.03       17.09 o
  12  12   1      300.15      304.45       36.90 o
  13  12   1      320.18      417.50       51.52 o
  14  12   1       18.26        2.59       29.74 o
 -14  13   1       82.67       38.76       36.95 o
 -13  13   1      940.67      962.12       86.96 o
 -12  13   1      202.63      133.92       34.02 o
 -11  13   1      337.42      363.29       38.22 o
 -10  13   1       11.31       40.78       16.47 o
  -9  13   1     2912.86     2532.04      105.36 o
  -8  13   1      123.62      112.20       22.13 o
  -7  13   1        1.26        2.27       16.69 o
  -6  13   1      -15.98       19.59       27.89 o
  -5  13   1      201.03      199.14       29.70 o
  -4  13   1      161.16      224.89       28.50 o
  -3  13   1       65.46       82.56       20.11 o
  -2  13   1     1947.27     1991.01       84.84 o
  -1  13   1      438.56      444.42       41.85 o
   0  13   1     1711.13     1899.34       79.97 o
   1  13   1       80.74       94.00       22.97 o
   2  13   1     1422.00     1437.04       72.67 o
   3  13   1     2983.90     3065.73      154.82 o
   4  13   1      334.63      421.66       52.62 o
   5  13   1      140.98      129.26       40.82 o
   6  13   1      986.76     1036.56       89.55 o
   7  13   1      205.22      188.68       46.84 o
   8  13   1      234.48      176.58       49.86 o
   9  13   1      263.35      196.26       52.80 o
  10  13   1      763.40      805.00       80.88 o
  11  13   1       -9.52       12.47       29.11 o
  12  13   1      163.20      171.67       41.95 o
 -12  14   1      438.93      352.69       66.23 o
 -11  14   1       22.49       13.16       26.94 o
 -10  14   1      485.63      420.21       69.63 o
  -9  14   1       38.82       10.56       31.43 o
  -8  14   1       70.00       77.26       33.64 o
  -7  14   1       66.79       39.22       30.14 o
  -6  14   1      284.21      359.46       50.84 o
  -5  14   1      627.83      664.72       50.52 o
  -4  14   1      -12.28        3.61       22.86 o
  -3  14   1     3310.92     3349.71      118.86 o
  -2  14   1      -14.30        1.03       19.29 o
  -1  14   1      789.67      750.96       57.13 o
   0  14   1      356.93      347.38       38.17 o
   1  14   1       79.37       76.33       23.72 o
   2  14   1     1264.75     1323.24       71.48 o
   3  14   1      103.43       69.80       35.12 o
   4  14   1     2872.69     2927.67      157.63 o
   5  14   1      294.27      338.67       55.18 o
   6  14   1      634.81      583.47       77.08 o
   7  14   1       47.57       28.31       28.75 o
   8  14   1      134.09       80.58       40.85 o
   9  14   1      219.90      196.16       49.18 o
  10  14   1       20.85        1.18       30.51 o
  11  14   1      680.53      669.42       82.27 o
  12  14   1      112.98      116.81       40.28 o
 -10  15   1      173.09      146.96       46.95 o
  -9  15   1     1042.29      857.95      102.31 o
  -8  15   1       45.22       38.54       37.44 o
  -7  15   1      155.27       81.55       42.70 o
  -6  15   1      707.30      580.01       80.59 o
  -5  15   1       17.18       12.65       30.41 o
  -4  15   1      128.92      145.66       27.72 o
  -3  15   1       32.48       55.95       20.15 o
  -2  15   1       84.20       95.46       25.84 o
  -1  15   1       23.73        6.59       22.11 o
   0  15   1      309.00      277.85       38.12 o
   1  15   1      143.70      121.01       30.74 o
   2  15   1      225.12      248.51       46.18 o
   3  15   1       51.08       27.84       31.94 o
   4  15   1       14.70        0.42       27.07 o
   5  15   1        5.00       76.44       28.83 o
   6  15   1      154.78      154.16       46.14 o
   7  15   1       10.81       16.82       28.40 o
   8  15   1      162.62      137.02       45.94 o
   9  15   1      538.06      423.08       74.26 o
  -6  16   1       62.54       48.22       37.04 o
  -5  16   1       62.65       53.98       30.95 o
  -4  16   1      102.16       96.42       26.27 o
  -3  16   1      406.13      457.07       47.15 o
  -2  16   1       66.62       55.07       24.22 o
  -1  16   1     1096.68     1185.21       71.68 o
   0  16   1     1195.24     1205.83       74.71 o
   1  16   1       48.57        1.50       41.68 o
   2  16   1      759.96      657.53       88.01 o
   3  16   1      -48.35        3.26       33.43 o
   4  16   1      858.93      962.88       95.34 o
 -20   0   2      720.20      682.42       81.86 o
 -19   0   2       35.80       48.39       30.57 o
 -18   0   2     1564.20     1660.97      115.90 o
 -17   0   2       42.95       24.09       31.53 o
 -16   0   2       49.82       93.38       25.62 o
 -15   0   2      190.59      180.68       37.36 o
 -14   0   2     3931.13     4305.86      160.48 o
 -13   0   2     7982.55     8187.29      241.63 o
 -12   0   2     2229.24     2209.55       62.93 o
 -11   0   2     8227.66     8046.86      146.59 o
 -10   0   2      468.06      552.68       24.15 o
  -9   0   2      974.34      975.48       26.77 o
  -8   0   2     8401.11     7984.22      109.49 o
  -7   0   2        9.46        2.93        6.26 o
  -6   0   2     9886.00     9850.30      155.36 o
  -5   0   2     1063.39     1104.84       23.47 o
  -4   0   2     2681.27     2139.08       41.07 o
  -3   0   2     2058.67        0.00       40.29 x
  -2   0   2     7145.80        0.00      103.26 x
  -1   0   2    46517.27        0.00      598.36 x
   0   0   2     1315.36        0.00       27.30 x
   1   0   2    27738.54        0.00      362.66 x
   2   0   2    49045.38    49511.79      512.91 o
   3   0   2    77736.45    77015.02      691.38 o
   4   0   2    17145.26    16672.50      254.66 o
   5   0   2    46582.08    46281.57      639.22 o
   6   0   2    32396.65    30858.38      361.94 o
   7   0   2     9243.16     8700.10      123.47 o
   8   0   2      274.92      210.26       15.53 o
   9   0   2       11.55        6.82        8.27 o
  10   0   2       37.46       38.28       11.35 o
  11   0   2       83.56       79.53       22.46 o
  12   0   2      579.91      488.52       41.96 o
  13   0   2     2860.36     2728.72      139.98 o
  14   0   2      -33.92        2.65       24.53 o
  15   0   2     2141.91     2039.86      128.57 o
  16   0   2     2176.51     2290.80      134.08 o
  17   0   2      355.89      192.25       58.05 o
  18   0   2      335.71      257.58       61.26 o
 -20   1   2       62.16        8.51       35.39 o
 -19   1   2      460.68      455.21       38.34 o
 -18   1   2      466.42      469.34       47.44 o
 -17   1   2      218.74      174.80       32.48 o
 -16   1   2      536.57      449.67       44.92 o
 -15   1   2      297.49      272.66       31.62 o
 -14   1   2     1071.75     1151.64       56.39 o
 -13   1   2      598.49      648.57       40.00 o
 -12   1   2      442.67      458.64       24.42 o
 -11   1   2       21.08       44.01        5.22 o
 -10   1   2     3758.61     3922.91       43.89 o
  -9   1   2     1828.61     1900.28       26.31 o
  -8   1   2     2462.91     2238.92       27.69 o
  -7   1   2     3502.14     3605.55       34.79 o
  -6   1   2      596.87      438.15       12.25 o
  -5   1   2      192.72      257.32        6.53 o
  -4   1   2     2962.79     2924.40       26.30 o
  -3   1   2      576.81      576.13        9.38 o
  -2   1   2     5475.81        0.00       46.86 x
  -1   1   2      214.44        0.00        7.13 x
   0   1   2     9247.59        0.00       82.72 x
   1   1   2      790.83        0.00       13.43 x
   2   1   2    16373.11    15851.78      131.29 o
   3   1   2    29256.92    26386.82      225.97 o
   4   1   2    16703.29    15081.76      125.14 o
   5   1   2     3894.64     4194.56       48.56 o
   6   1   2      571.23      539.19       18.21 o
   7   1   2      506.98      557.38       18.13 o
   8   1   2      520.81      541.14       19.25 o
   9   1   2      702.74      723.92       23.61 o
  10   1   2      605.55      634.68       38.88 o
  11   1   2       13.95       37.67       14.15 o
  12   1   2     1662.29     1665.25       70.98 o
  13   1   2      317.16      361.04       33.27 o
  14   1   2     1585.92     1616.58       75.78 o
  15   1   2      105.34      136.05       22.64 o
  16   1   2        9.98       10.06       17.90 o
  17   1   2      775.11      868.29       58.36 o
  18   1   2       66.54       37.00       23.34 o
 -20   2   2       25.35       56.78       27.79 o
 -19   2   2      165.34      181.18       31.68 o
 -18   2   2      375.10      290.30       33.41 o
 -17   2   2      558.34      515.85       38.47 o
 -16   2   2        1.98       14.39       14.82 o
 -15   2   2      -11.84        1.55       16.89 o
 -14   2   2     1099.53     1141.53       57.51 o
 -13   2   2     1851.68     1929.78       53.84 o
 -12   2   2      217.15      206.59       14.28 o
 -11   2   2      332.58      334.81       13.63 o
 -10   2   2      531.55      555.22       14.34 o
  -9   2   2      117.29      139.46        6.05 o
  -8   2   2      257.11      307.25        8.32 o
  -7   2   2     1644.39     1561.25       21.60 o
  -6   2   2     2212.24     2352.51       25.38 o
  -5   2   2     2466.40     2576.08       24.09 o
  -4   2   2     1934.35     2344.39       19.87 o
  -3   2   2      595.98      652.94        8.53 o
  -2   2   2     6309.30     5962.04       67.84 o
  -1   2   2     3574.31        0.00       51.51 x
   0   2   2     2842.35     3014.18       36.36 o
   1   2   2     2151.03     1664.07       29.74 o
   2   2   2     5267.53     5510.30       54.47 o
   3   2   2      223.26      247.49        9.40 o
   4   2   2     8478.28     8304.59      108.68 o
   5   2   2       29.12        4.01       10.04 o
   6   2   2    16929.88    15829.36      207.53 o
   7   2   2     4462.21     3999.40       77.48 o
   8   2   2     1153.63     1058.10       35.96 o
   9   2   2     2176.84     2198.99       53.95 o
  10   2   2     1350.82     1406.07       43.63 o
  11   2   2       10.16        0.30        9.58 o
  12   2   2      199.46      227.22       25.85 o
  13   2   2      329.80      329.45       35.85 o
  14   2   2       -4.43        2.50       15.50 o
  15   2   2       21.65       22.05       17.14 o
  16   2   2      196.78      171.86       32.35 o
  17   2   2      837.03      870.46       62.38 o
  18   2   2      414.83      381.08       47.25 o
 -19   3   2      393.27      423.62       63.21 o
 -18   3   2       34.07       48.92       19.56 o
 -17   3   2      617.96      710.87       48.05 o
 -16   3   2     1352.97     1298.80       55.71 o
 -15   3   2       64.07       75.87       13.77 o
 -14   3   2     4693.14     4496.81      102.60 o
 -13   3   2      238.78      261.54       17.41 o
 -12   3   2     2677.31     2583.55       48.46 o
 -11   3   2      228.12      238.68       14.38 o
 -10   3   2      240.72      269.25       10.22 o
  -9   3   2     2733.67     2656.05       33.18 o
  -8   3   2       77.78       73.61        5.70 o
  -7   3   2     8662.27     8105.95       79.33 o
  -6   3   2     4201.52     4163.81       41.01 o
  -5   3   2     4410.89     4563.21       37.67 o
  -4   3   2       73.42       58.42        3.71 o
  -3   3   2     6188.72     6476.78       53.17 o
  -2   3   2     8054.27     8272.11      102.23 o
  -1   3   2     4988.53     5390.00       86.29 o
   0   3   2      453.80      373.45       12.25 o
   1   3   2     6495.72     6010.98       95.34 o
   2   3   2     7381.99     7083.49      121.46 o
   3   3   2      229.99      319.92       11.63 o
   4   3   2    11385.05    11855.49      141.52 o
   5   3   2     6865.72     6779.45       95.26 o
   6   3   2      468.28      429.05       26.71 o
   7   3   2     2678.28     2928.89       55.92 o
   8   3   2      133.22      136.76       13.46 o
   9   3   2     3210.69     3100.04       68.30 o
  10   3   2      577.19      611.78       28.07 o
  11   3   2     4536.41     4327.98       90.93 o
  12   3   2     1193.76     1138.04       50.02 o
  13   3   2      601.48      624.01       44.25 o
  14   3   2     2291.35     2224.88       92.25 o
  15   3   2        7.35       34.45       20.36 o
  16   3   2      470.41      454.99       46.34 o
  17   3   2      118.39      112.57       27.89 o
  18   3   2      530.81      601.07       69.14 o
 -18   4   2      189.97      206.32       46.32 o
 -17   4   2      321.16      320.65       34.79 o
 -16   4   2      447.36      431.95       40.17 o
 -15   4   2     1771.11     1724.16       74.66 o
 -14   4   2     5684.80     5398.98      140.27 o
 -13   4   2      -10.99        5.98       10.57 o
 -12   4   2       78.77       87.64        9.65 o
 -11   4   2      265.86      278.65       14.63 o
 -10   4   2      487.13      438.17       17.17 o
  -9   4   2      883.90     1035.82       22.16 o
  -8   4   2     6098.39     6592.69       71.22 o
  -7   4   2    10435.28     9958.55      104.93 o
  -6   4   2       49.55       57.48        6.16 o
  -5   4   2     1906.50     1770.05       28.90 o
  -4   4   2      458.74      410.32       12.13 o
  -3   4   2     3142.05     3068.86       33.24 o
  -2   4   2       16.69       25.88        4.90 o
  -1   4   2     4907.00     4948.31      126.21 o
   0   4   2      564.26      422.11       15.15 o
   1   4   2    19398.60    19683.11      278.08 o
   2   4   2     3205.45     3112.89       51.60 o
   3   4   2    10031.33     9182.53      157.99 o
   4   4   2       95.73      102.51       10.99 o
   5   4   2     3131.96     2858.49       56.06 o
   6   4   2       38.88       36.46        7.13 o
   7   4   2     1710.21     1691.85       32.25 o
   8   4   2     6027.76     6131.58       99.64 o
   9   4   2      897.61      922.52       33.43 o
  10   4   2      559.79      623.42       27.41 o
  11   4   2        3.37        0.83        9.79 o
  12   4   2      532.82      586.86       40.34 o
  13   4   2     1222.67     1258.34       63.57 o
  14   4   2       21.66       32.72       16.33 o
  15   4   2     1407.66     1391.89       74.73 o
  16   4   2       15.14       11.20       19.33 o
  17   4   2      172.24      232.85       32.86 o
  18   4   2     1020.60     1077.86       97.09 o
 -18   5   2     1214.36     1131.80      105.90 o
 -17   5   2       92.55       19.73       34.87 o
 -16   5   2      464.85      403.79       63.78 o
 -15   5   2      382.00      405.15       35.46 o
 -14   5   2      363.57      409.08       26.19 o
 -13   5   2      158.41      157.96       17.06 o
 -12   5   2      443.61      449.77       25.43 o
 -11   5   2      803.64      871.57       32.20 o
 -10   5   2      661.62      655.30       22.30 o
  -9   5   2      688.37      652.02       27.47 o
  -8   5   2      754.63      754.63       27.44 o
  -7   5   2     3204.86     3214.87       60.63 o
  -6   5   2       72.13      111.45        7.11 o
  -5   5   2     1483.85     1565.73       26.16 o
  -4   5   2     6426.51     6210.78       61.57 o
  -3   5   2      698.09      688.71       16.15 o
  -2   5   2      920.71      826.24       19.42 o
  -1   5   2    25736.25    24894.92      469.24 o
   0   5   2     1553.10     1584.21       29.43 o
   1   5   2    13110.28    12340.90      197.08 o
   2   5   2     2583.94     2585.29       57.52 o
   3   5   2     7550.42     7559.64      128.42 o
   4   5   2     1223.93     1046.57       40.90 o
   5   5   2       71.35       48.00       11.36 o
   6   5   2     1086.57     1090.94       31.76 o
   7   5   2      314.95      270.98       17.50 o
   8   5   2     4094.77     4131.52       59.52 o
   9   5   2     3417.76     3393.99       94.06 o
  10   5   2      446.71      540.78       24.72 o
  11   5   2     2947.65     2912.64       93.68 o
  12   5   2      146.77      171.54       24.14 o
  13   5   2      274.72      276.64       30.57 o
  14   5   2     1363.19     1290.06       70.37 o
  15   5   2      203.81      159.24       31.35 o
  16   5   2      142.06      116.75       29.68 o
  17   5   2      566.90      533.18       52.71 o
  18   5   2      175.60      137.98       43.40 o
 -18   6   2      -11.49       12.69       23.95 o
 -17   6   2      316.93      342.45       55.63 o
 -16   6   2      724.08      744.45       77.69 o
 -15   6   2     2052.67     2095.11      124.90 o
 -14   6   2      636.36      677.51       43.69 o
 -13   6   2      906.35      823.70       49.20 o
 -12   6   2      355.12      348.82       23.26 o
 -11   6   2     1253.98     1211.45       41.93 o
 -10   6   2     3253.16     3351.12       69.56 o
  -9   6   2       16.72       21.37        7.78 o
  -8   6   2     1779.94     1758.52       45.25 o
  -7   6   2      256.36      263.13       16.15 o
  -6   6   2       16.96       13.70        6.22 o
  -5   6   2        2.31        5.55        4.18 o
  -4   6   2    26057.36    25547.84      209.48 o
  -3   6   2     8208.53     8860.43       98.83 o
  -2   6   2    10083.12     9109.49      110.66 o
  -1   6   2       20.94        7.74        4.63 o
   0   6   2     6872.00     6620.98      113.42 o
   1   6   2     3551.25     3129.11       56.35 o
   2   6   2       40.81       73.43        8.50 o
   3   6   2     8852.95     9293.06      147.85 o
   4   6   2     5938.44     6412.01      112.82 o
   5   6   2      897.43      887.36       37.24 o
   6   6   2     1244.94     1325.91       46.99 o
   7   6   2     7067.60     6823.90      109.03 o
   8   6   2     7399.11     7290.16      114.65 o
   9   6   2       85.78       82.90       16.95 o
  10   6   2     1267.94     1347.09       42.55 o
  11   6   2       27.26       20.94       14.10 o
  12   6   2     1282.10     1318.79       62.60 o
  13   6   2       41.55       15.79       17.74 o
  14   6   2     2454.40     2412.21       95.98 o
  15   6   2       23.53       11.02       20.58 o
  16   6   2      134.71      123.43       28.39 o
 -17   7   2      409.68      379.55       62.11 o
 -16   7   2       31.44        1.53       30.89 o
 -15   7   2       24.90       37.69       26.67 o
 -14   7   2      345.39      317.83       34.65 o
 -13   7   2       75.15       58.71       30.54 o
 -12   7   2     1835.73     1891.46       70.08 o
 -11   7   2       10.81        7.05        8.81 o
 -10   7   2     1754.24     1704.70       49.91 o
  -9   7   2       27.39       21.29       10.25 o
  -8   7   2      415.03      440.73       22.19 o
  -7   7   2      651.58      697.22       22.69 o
  -6   7   2      653.49      577.91       22.33 o
  -5   7   2     4995.76     4594.55       55.94 o
  -4   7   2       19.52       20.22        5.21 o
  -3   7   2     5181.36     4745.14       73.62 o
  -2   7   2      959.49      913.93       23.38 o
  -1   7   2     1132.75     1161.16       33.49 o
   0   7   2      363.24      402.43       19.36 o
   1   7   2      883.09      752.02       31.86 o
   2   7   2      344.54      298.64       20.53 o
   3   7   2      556.97      533.50       27.24 o
   4   7   2      103.57      111.85       11.91 o
   5   7   2        1.77        2.16        8.03 o
   6   7   2      378.69      396.64       25.58 o
   7   7   2      609.41      620.65       34.32 o
   8   7   2        5.55        7.84        8.81 o
   9   7   2       93.11      116.84       16.99 o
  10   7   2       16.82        3.02       12.15 o
  11   7   2      743.10      782.29       45.95 o
  12   7   2      -17.69       10.95       16.29 o
  13   7   2      338.97      372.36       28.04 o
  14   7   2      108.60      136.21       24.67 o
  15   7   2      -33.07        7.41       30.85 o
  16   7   2       -0.67       20.73       15.18 o
 -17   8   2      660.94      577.97       79.73 o
 -16   8   2      394.42      447.33       58.27 o
 -15   8   2      999.24      872.42       88.46 o
 -14   8   2      297.03      346.22       48.70 o
 -13   8   2      924.21      926.70       78.01 o
 -12   8   2       41.02       52.05       17.39 o
 -11   8   2      849.84      922.47       48.07 o
 -10   8   2      143.21      130.39       21.45 o
  -9   8   2       46.74       70.32        9.35 o
  -8   8   2        0.85        7.47        4.44 o
  -7   8   2     1116.57     1077.00       32.21 o
  -6   8   2       26.11       53.13        8.88 o
  -5   8   2      221.23      177.18       12.02 o
  -4   8   2     7326.02     7193.96       85.35 o
  -3   8   2     1554.46     1740.47       36.05 o
  -2   8   2       13.37        1.90        6.80 o
  -1   8   2     1288.33     1297.07       35.15 o
   0   8   2      724.24      831.22       33.57 o
   1   8   2       77.41       89.66       11.03 o
   2   8   2      175.19      154.67       15.55 o
   3   8   2      323.49      360.68       19.08 o
   4   8   2     3128.88     3196.95       66.90 o
   5   8   2      133.84      187.55       14.38 o
   6   8   2       25.35       39.64       10.53 o
   7   8   2     4299.71     4295.86       88.12 o
   8   8   2     2938.33     2949.79       72.54 o
   9   8   2     1528.21     1546.31       51.79 o
  10   8   2       93.73       76.38       16.67 o
  11   8   2     1650.12     1753.81       57.46 o
  12   8   2       -2.05       16.04       12.05 o
  13   8   2      171.50      174.90       21.38 o
  14   8   2      260.44      279.19       50.70 o
  15   8   2       28.39        6.46       33.30 o
  16   8   2      116.58       38.21       48.65 o
 -16   9   2      960.47      992.02       91.30 o
 -15   9   2      692.22      687.52       75.20 o
 -14   9   2      780.66      800.13       77.58 o
 -13   9   2      723.96      784.71       72.61 o
 -12   9   2      845.73      861.46       50.54 o
 -11   9   2     1814.16     1893.05       73.58 o
 -10   9   2       -0.70        3.59        8.09 o
  -9   9   2      759.23      729.73       44.22 o
  -8   9   2      434.00      521.84       33.25 o
  -7   9   2      795.56      754.57       35.04 o
  -6   9   2        6.58        1.86        7.99 o
  -5   9   2     5133.15     5132.14       97.95 o
  -4   9   2    10905.43    11064.41      163.45 o
  -3   9   2     3419.78     3490.65       60.25 o
  -2   9   2     2881.71     2942.69       54.04 o
  -1   9   2    11669.00    11219.49      157.54 o
   0   9   2       39.96       49.55        7.67 o
   1   9   2     2231.80     2349.71       56.13 o
   2   9   2      482.27      525.98       24.15 o
   3   9   2     4645.44     4803.83       86.53 o
   4   9   2      622.72      620.85       28.74 o
   5   9   2     1483.49     1600.52       46.10 o
   6   9   2     1228.28     1265.64       42.87 o
   7   9   2     1966.98     1907.10       57.52 o
   8   9   2      665.90      671.18       33.52 o
   9   9   2     1931.51     1950.26       60.41 o
  10   9   2      912.07      945.20       41.84 o
  11   9   2      167.43      156.94       20.79 o
  12   9   2       30.14       50.14       17.83 o
  13   9   2      155.27      115.76       27.67 o
  14   9   2       -0.10        7.77       43.75 o
  15   9   2      219.59      270.22       47.66 o
 -16  10   2      -20.49       17.97       28.21 o
 -15  10   2       13.57       23.39       25.28 o
 -14  10   2      913.96      971.80       85.26 o
 -13  10   2      113.19      108.97       35.09 o
 -12  10   2       97.78      162.09       20.41 o
 -11  10   2      -10.64        5.89       14.41 o
 -10  10   2       20.11       37.47       13.45 o
  -9  10   2      349.92      348.03       32.79 o
  -8  10   2       57.10       59.86       16.85 o
  -7  10   2      952.83      974.56       40.39 o
  -6  10   2      622.80      731.39       32.30 o
  -5  10   2     8471.05     8446.00      141.70 o
  -4  10   2      283.07      287.99       22.32 o
  -3  10   2     3323.47     3253.74       77.20 o
  -2  10   2     4677.51     4647.07       76.02 o
  -1  10   2       94.29      102.73       11.67 o
   0  10   2     6319.34     6347.45       93.55 o
   1  10   2       20.76        9.65       10.29 o
   2  10   2      145.97      153.25       16.02 o
   3  10   2      247.77      231.15       18.59 o
   4  10   2     3015.43     3028.10       70.23 o
   5  10   2      647.65      654.20       31.34 o
   6  10   2     1058.80     1142.36       41.24 o
   7  10   2      179.18      150.26       18.27 o
   8  10   2       76.75       65.17       19.54 o
   9  10   2      175.45      131.83       19.80 o
  10  10   2     3068.04     2995.36      103.32 o
  11  10   2       47.99        8.65       18.76 o
  12  10   2      157.13      127.68       27.01 o
  13  10   2       73.17       71.87       24.22 o
  14  10   2        4.80       21.88       25.47 o
  15  10   2       60.08       86.10       26.15 o
 -15  11   2      240.96      221.74       47.08 o
 -14  11   2       -2.91       28.64       27.80 o
 -13  11   2      748.25      762.69       76.47 o
 -12  11   2      206.29      180.24       29.46 o
 -11  11   2      289.99      285.40       33.00 o
 -10  11   2      780.78      751.67       50.49 o
  -9  11   2      435.16      389.63       37.64 o
  -8  11   2      426.25      460.31       36.41 o
  -7  11   2      472.67      447.00       30.44 o
  -6  11   2      199.62      190.03       21.35 o
  -5  11   2      410.66      400.74       27.78 o
  -4  11   2      146.19      151.08       18.13 o
  -3  11   2      -31.06        1.03       15.36 o
  -2  11   2      407.79      373.22       27.62 o
  -1  11   2      592.29      591.36       32.80 o
   0  11   2     2440.48     2384.68       66.57 o
   1  11   2      154.14      142.44       17.84 o
   2  11   2     4539.59     4466.56      180.29 o
   3  11   2       -3.13        0.02       10.09 o
   4  11   2      254.48      281.81       20.41 o
   5  11   2       22.34       17.41       12.22 o
   6  11   2      756.76      771.83       36.08 o
   7  11   2      157.06      183.78       24.03 o
   8  11   2        7.66       15.11       14.96 o
   9  11   2      829.37      880.00       52.85 o
  10  11   2       -2.53       11.12       16.75 o
  11  11   2       20.62        2.03       17.52 o
  12  11   2       49.52       42.07       20.36 o
  13  11   2      178.02       53.06       42.82 o
  14  11   2      171.78      141.27       43.57 o
 -15  12   2       40.35       16.26       26.61 o
 -14  12   2       20.51       17.99       29.70 o
 -13  12   2     2055.44     1894.66      128.10 o
 -12  12   2      386.98      415.04       39.61 o
 -11  12   2      860.50      945.57       56.21 o
 -10  12   2     1325.51     1197.10       67.80 o
  -9  12   2       64.99       74.50       22.06 o
  -8  12   2       22.17       27.25       16.88 o
  -7  12   2     1281.61     1336.58       52.12 o
  -6  12   2     1936.13     1872.91       63.53 o
  -5  12   2      132.53      123.72       19.49 o
  -4  12   2       33.77       56.53       14.24 o
  -3  12   2       97.07       88.61       15.55 o
  -2  12   2      306.55      319.86       25.53 o
  -1  12   2      330.36      346.80       25.65 o
   0  12   2     2438.14     2518.04       70.04 o
   1  12   2      687.65      713.91       36.30 o
   2  12   2       -0.26        4.12       14.07 o
   3  12   2     2523.62     2476.99      135.96 o
   4  12   2      580.29      542.25       63.07 o
   5  12   2     2686.65     2837.39      142.40 o
   6  12   2     1228.61     1163.15       97.60 o
   7  12   2      -11.13        5.54       22.08 o
   8  12   2      806.02      841.75       79.25 o
   9  12   2      585.59      541.94       68.43 o
  10  12   2     2336.35     2069.99      139.84 o
  11  12   2      299.10      323.08       52.37 o
  12  12   2      486.29      528.69       45.29 o
 -14  13   2      249.85      295.93       50.28 o
 -13  13   2      179.85      160.64       44.65 o
 -12  13   2      256.17      255.15       35.52 o
 -11  13   2      195.57      191.03       30.07 o
 -10  13   2      160.92      134.15       28.08 o
  -9  13   2      156.53      146.45       27.13 o
  -8  13   2       32.57       48.41       16.91 o
  -7  13   2      159.11      190.45       25.08 o
  -6  13   2       75.23       81.66       17.34 o
  -5  13   2     1433.83     1526.71       55.94 o
  -4  13   2      572.38      548.69       34.96 o
  -3  13   2      790.93      862.00       54.50 o
  -2  13   2       -6.03        6.86       16.08 o
  -1  13   2      320.55      315.69       36.14 o
   0  13   2      435.84      467.05       42.43 o
   1  13   2       79.90       50.05       33.54 o
   2  13   2      781.78      744.76       77.52 o
   3  13   2      234.23      180.91       47.40 o
   4  13   2      134.00      169.61       36.86 o
   5  13   2      267.14      256.14       49.33 o
   6  13   2      644.22      676.28       71.15 o
   7  13   2       -4.23       60.74       29.72 o
   8  13   2      652.00      631.73       75.99 o
   9  13   2      789.36      650.03       84.74 o
  10  13   2      352.94      375.77       58.07 o
  11  13   2       30.01       11.80       35.12 o
  12  13   2      125.72       68.93       44.91 o
 -12  14   2        8.01       67.29       27.53 o
 -11  14   2      413.33      362.27       64.94 o
 -10  14   2       17.05       22.39       30.80 o
  -9  14   2       12.08       38.23       27.57 o
  -8  14   2      551.10      637.38       69.60 o
  -7  14   2      -33.72       12.14       28.06 o
  -6  14   2      669.32      649.91       53.51 o
  -5  14   2       62.92       60.74       24.18 o
  -4  14   2       10.90       60.00       23.08 o
  -3  14   2      701.60      706.21       53.21 o
  -2  14   2      155.37      193.59       27.52 o
  -1  14   2     1141.79     1187.03       67.44 o
   0  14   2      742.38      792.80       55.65 o
   1  14   2     1449.34     1489.37      110.08 o
   2  14   2      -10.69        3.73       30.74 o
   3  14   2      370.72      394.15       61.58 o
   4  14   2     2026.61     2119.83      135.02 o
   5  14   2     1043.12     1093.17       95.63 o
   6  14   2      243.75      239.35       52.95 o
   7  14   2      115.37      144.71       39.85 o
   8  14   2       48.37       24.38       29.45 o
   9  14   2       19.38       32.99       22.68 o
  10  14   2       -7.35        1.84       24.66 o
  11  14   2       -6.97       13.71       33.42 o
 -11  15   2       85.77      177.01       35.01 o
 -10  15   2      490.30      495.31       69.92 o
  -9  15   2      584.39      525.75       76.21 o
  -8  15   2       -8.89       78.15       26.98 o
  -7  15   2     1206.44     1175.35      105.24 o
  -6  15   2      -30.73        1.91       23.12 o
  -5  15   2     1039.31     1095.42       67.73 o
  -4  15   2      510.96      594.32       48.46 o
  -3  15   2      226.45      227.23       34.32 o
  -2  15   2      628.21      588.30       53.88 o
  -1  15   2      228.00      207.59       36.18 o
   0  15   2     3370.80     3075.38      179.25 o
   1  15   2      251.17      225.93       54.44 o
   2  15   2     3810.66     3679.86      194.05 o
   3  15   2      126.06      136.50       39.67 o
   4  15   2     1873.37     1901.69      133.47 o
   5  15   2        9.44       53.13       31.08 o
   6  15   2      282.43      220.72       58.07 o
   7  15   2      309.73      275.19       56.23 o
   8  15   2       88.27       27.10       36.79 o
  -6  16   2       12.44        2.53       29.79 o
  -5  16   2      381.55      407.23       44.56 o
  -4  16   2      105.00       88.71       26.77 o
  -3  16   2      446.97      318.19       48.98 o
  -2  16   2      186.09      148.57       35.13 o
  -1  16   2      246.84      245.83       51.40 o
   0  16   2       28.32        0.82       31.85 o
   1  16   2     1439.52     1091.54      117.28 o
   2  16   2      136.20       67.14       44.72 o
   3  16   2      584.58      505.11       79.88 o
 -21   1   3      374.91      258.16       59.58 o
 -20   1   3      225.84      178.27       29.23 o
 -19   1   3      345.76      385.29       40.65 o
 -18   1   3      925.33      953.11       62.05 o
 -17   1   3      213.14      192.71       30.26 o
 -16   1   3      211.55      257.85       29.77 o
 -15   1   3      135.62      143.15       23.04 o
 -14   1   3     1650.00     1584.76       68.75 o
 -13   1   3       29.07       25.60        9.89 o
 -12   1   3       44.32       40.40        7.74 o
 -11   1   3     1322.46     1338.42       23.55 o
 -10   1   3    26005.40    25864.00      208.40 o
  -9   1   3      201.82      273.84        7.41 o
  -8   1   3    15697.09    15126.58      120.43 o
  -7   1   3     2110.63     1908.32       32.22 o
  -6   1   3      152.19      146.70        7.72 o
  -5   1   3     4122.35     3847.99       42.26 o
  -4   1   3      804.81      874.73       12.26 o
  -3   1   3    89348.74    86603.59      653.82 o
  -2   1   3    35626.06    34961.18      296.99 o
  -1   1   3    15719.67    14653.63      124.82 o
   0   1   3     7005.50     6815.20       69.25 o
   1   1   3      487.10      453.14       10.82 o
   2   1   3       65.57       55.17        4.39 o
   3   1   3    15044.00    14272.82      115.23 o
   4   1   3     8694.56     8390.21       78.19 o
   5   1   3      316.77      220.19        9.41 o
   6   1   3    15429.19    15056.96      134.58 o
   7   1   3       -0.49        5.41        3.31 o
   8   1   3     1761.46     1687.45       48.57 o
   9   1   3      321.52      309.75       21.33 o
  10   1   3       86.51       78.24       13.26 o
  11   1   3      413.73      529.97       49.15 o
  12   1   3     1637.80     1798.52       73.06 o
  13   1   3     2453.87     2364.09       93.81 o
  14   1   3       22.60        8.92       17.73 o
  15   1   3      505.75      539.83       46.02 o
  16   1   3       89.53       88.14       24.87 o
  17   1   3      248.78      239.79       36.87 o
  18   1   3      110.58       94.96       43.01 o
 -20   2   3      -21.49       16.48       30.93 o
 -19   2   3     1083.57      981.12       55.93 o
 -18   2   3       28.42       38.73       14.12 o
 -17   2   3      -11.72        0.31       16.94 o
 -16   2   3     4558.12     4596.65      132.93 o
 -15   2   3      826.62      818.46       51.35 o
 -14   2   3      363.97      372.00       33.17 o
 -13   2   3      297.49      298.71       21.34 o
 -12   2   3       26.70       20.11        7.52 o
 -11   2   3     5866.65     5710.69       71.53 o
 -10   2   3       60.43       55.61        5.73 o
  -9   2   3    24264.24    23531.85      198.15 o
  -8   2   3     7607.35     7148.59       73.34 o
  -7   2   3     5739.55     5758.92       57.97 o
  -6   2   3     1816.01     1857.89       22.84 o
  -5   2   3       27.15       31.11        3.49 o
  -4   2   3     1093.02     1091.01       14.63 o
  -3   2   3    53299.91    48944.91      322.99 o
  -2   2   3     1425.53     1382.96       19.37 o
  -1   2   3      286.88      358.97        8.98 o
   0   2   3     3287.73     2868.69       39.20 o
   1   2   3     1989.67     1856.58       25.68 o
   2   2   3      154.29      145.42        7.32 o
   3   2   3     2132.39     2022.17       30.92 o
   4   2   3    24104.19    23395.51      245.07 o
   5   2   3    19796.06    19708.82      233.92 o
   6   2   3    12485.41    11562.53      137.51 o
   7   2   3     6038.49     6213.56      100.13 o
   8   2   3      694.97      753.86       29.59 o
   9   2   3       27.12       20.21       10.31 o
  10   2   3       99.03       92.39       14.28 o
  11   2   3     1842.64     1886.12       56.08 o
  12   2   3     9688.41     9411.36      207.64 o
  13   2   3      347.74      360.16       35.35 o
  14   2   3      998.31     1046.33       62.05 o
  15   2   3       60.75       41.29       23.39 o
  16   2   3       53.69       37.64       20.36 o
  17   2   3       95.41       60.46       26.28 o
  18   2   3      128.25      111.89       41.80 o
 -19   3   3      322.09      261.04       57.47 o
 -18   3   3      248.09      230.87       27.67 o
 -17   3   3      444.94      372.75       34.31 o
 -16   3   3      167.93      115.68       22.57 o
 -15   3   3      262.62      253.96       24.52 o
 -14   3   3     1306.04     1239.30       61.70 o
 -13   3   3      138.03      127.10       16.91 o
 -12   3   3        8.15        0.41        7.29 o
 -11   3   3     2392.76     2346.76       35.75 o
 -10   3   3      869.34      842.31       19.64 o
  -9   3   3      818.99      821.43       18.38 o
  -8   3   3     5022.74     5246.42       61.46 o
  -7   3   3      175.19      196.63        9.27 o
  -6   3   3      309.22      249.49        9.19 o
  -5   3   3     6141.69     5836.13       47.80 o
  -4   3   3      867.36      899.19       13.23 o
  -3   3   3    37343.96    34564.36      283.14 o
  -2   3   3    12892.28    12286.32      160.91 o
  -1   3   3     7238.46     6993.51       84.00 o
   0   3   3    15202.31    15304.53      186.11 o
   1   3   3     5746.12     5557.23       67.89 o
   2   3   3      315.82      359.06       14.06 o
   3   3   3      923.37      934.08       25.42 o
   4   3   3      463.41      552.58       18.55 o
   5   3   3     1099.11     1143.50       30.15 o
   6   3   3     6871.08     6821.98      101.23 o
   7   3   3      820.36      739.82       30.49 o
   8   3   3     1673.23     1809.65       46.91 o
   9   3   3     2328.81     2414.74       59.25 o
  10   3   3     1222.42     1244.37       43.42 o
  11   3   3     3644.42     3634.96       82.85 o
  12   3   3      230.56      245.41       20.75 o
  13   3   3      358.94      327.87       36.90 o
  14   3   3      321.20      245.86       38.19 o
  15   3   3      392.36      398.68       40.91 o
  16   3   3      129.52      141.25       27.84 o
  17   3   3      187.21      108.28       32.20 o
  18   3   3       30.88       41.98       28.64 o
 -19   4   3      -35.50       18.08       34.54 o
 -18   4   3      943.84      934.61       90.86 o
 -17   4   3       85.42        0.41       33.54 o
 -16   4   3     1277.94     1200.56       64.08 o
 -15   4   3       47.44       50.31       14.93 o
 -14   4   3     2771.91     2593.13       62.01 o
 -13   4   3      870.66      891.79       31.87 o
 -12   4   3     3777.45     3516.63       64.41 o
 -11   4   3      264.56      306.08       13.67 o
 -10   4   3      254.21      261.08       13.00 o
  -9   4   3       55.54       43.37        6.06 o
  -8   4   3     3641.85     3256.79       48.99 o
  -7   4   3      154.40       79.75        7.59 o
  -6   4   3     5268.50     5387.63       49.10 o
  -5   4   3      176.88      192.85        5.92 o
  -4   4   3     1494.69     1428.95       22.47 o
  -3   4   3    10003.08     9212.95       99.30 o
  -2   4   3     2329.74     2048.97       80.87 o
  -1   4   3      100.60      100.07       17.14 o
   0   4   3    10430.91     9421.16      142.82 o
   1   4   3      396.50      394.30       14.67 o
   2   4   3     9288.20     8742.96      120.79 o
   3   4   3     4234.79     4116.74       68.22 o
   4   4   3     2477.26     2384.60       48.94 o
   5   4   3      799.16      743.97       26.34 o
   6   4   3        9.58        0.27        7.25 o
   7   4   3     4006.01     4022.44       71.57 o
   8   4   3     1667.02     1651.77       47.18 o
   9   4   3     4088.22     4108.58       83.05 o
  10   4   3     3921.22     3916.40       83.93 o
  11   4   3      129.53      107.96       16.36 o
  12   4   3     1752.42     1735.64       76.05 o
  13   4   3      197.13      196.31       27.75 o
  14   4   3      693.47      770.66       52.63 o
  15   4   3       -8.11       17.59       22.35 o
  16   4   3      545.91      574.56       49.62 o
  17   4   3       -6.32       27.07       31.51 o
  18   4   3      -31.66        3.22       34.08 o
 -18   5   3      153.00       93.85       41.05 o
 -17   5   3     1198.42     1152.05      100.23 o
 -16   5   3      -20.85        0.79       22.82 o
 -15   5   3      121.58      126.74       34.13 o
 -14   5   3      712.87      753.73       35.63 o
 -13   5   3     1715.91     1763.29       53.27 o
 -12   5   3      734.82      741.07       27.35 o
 -11   5   3       95.10      103.89       10.65 o
 -10   5   3     3027.78     2893.87       63.62 o
  -9   5   3      414.37      422.21       20.57 o
  -8   5   3     1803.76     1949.53       43.16 o
  -7   5   3      112.13      124.16        7.34 o
  -6   5   3      104.67      158.67        6.30 o
  -5   5   3      326.36      451.06       11.26 o
  -4   5   3     4408.63     4080.54       60.26 o
  -3   5   3     1152.04     1190.62       32.11 o
  -2   5   3      532.53      509.01       18.96 o
  -1   5   3    17745.71    17424.78      373.30 o
   0   5   3    12401.23    11191.61      167.13 o
   1   5   3     6802.89     5914.72       91.50 o
   2   5   3     1926.82     1727.09       50.35 o
   3   5   3    10733.47    10488.48      174.27 o
   4   5   3      907.87     1027.80       28.52 o
   5   5   3       94.90       33.68       10.56 o
   6   5   3     6193.34     6188.12       97.14 o
   7   5   3     2399.65     2475.02       53.18 o
   8   5   3        5.98        6.24        7.89 o
   9   5   3       -5.34        3.02        9.54 o
  10   5   3     4905.41     4719.45       96.61 o
  11   5   3     3938.41     3937.62       87.03 o
  12   5   3      853.17      876.44       52.40 o
  13   5   3     1142.77     1160.34       63.86 o
  14   5   3      218.69      203.37       33.19 o
  15   5   3      298.03      290.84       36.44 o
  16   5   3       11.22        2.51       21.24 o
  17   5   3      651.53      623.15       77.27 o
  18   5   3      409.97      458.58       64.81 o
 -18   6   3       97.70       43.53       42.46 o
 -17   6   3        1.65       29.95       28.92 o
 -16   6   3       38.24       40.01       28.02 o
 -15   6   3      151.69      207.10       37.20 o
 -14   6   3       11.92        0.66       15.97 o
 -13   6   3      378.19      307.25       33.53 o
 -12   6   3       14.08        6.43        8.52 o
 -11   6   3       -4.71        1.95        8.33 o
 -10   6   3      137.71      153.61       13.63 o
  -9   6   3     3246.86     3223.10       65.41 o
  -8   6   3       63.55       56.84        6.59 o
  -7   6   3      189.30      169.05       11.72 o
  -6   6   3     2885.68     2904.17       41.79 o
  -5   6   3       22.14       12.27        4.61 o
  -4   6   3     1967.39     1985.55       31.05 o
  -3   6   3      381.09      487.47       15.53 o
  -2   6   3     7269.25     6920.39      102.83 o
  -1   6   3      373.29      366.18       18.07 o
   0   6   3     1094.60      974.92       25.54 o
   1   6   3        6.74        4.02        5.50 o
   2   6   3     2333.72     2127.13       58.16 o
   3   6   3      447.21      508.01       24.28 o
   4   6   3       90.40      127.97       12.67 o
   5   6   3     1652.13     1668.73       42.30 o
   6   6   3      296.69      292.39       17.82 o
   7   6   3      890.38      874.15       31.54 o
   8   6   3      100.98      132.68       11.97 o
   9   6   3     4011.83     3954.20      107.42 o
  10   6   3     1165.13     1169.55       43.15 o
  11   6   3      436.18      489.54       36.10 o
  12   6   3      326.16      332.33       34.26 o
  13   6   3      228.29      214.92       29.71 o
  14   6   3      250.69      300.14       33.78 o
  15   6   3       36.19        3.16       21.31 o
  16   6   3       -6.99       15.37       19.82 o
 -18   7   3      213.06      137.42       48.09 o
 -17   7   3      220.57      216.53       53.84 o
 -16   7   3      101.75       85.71       34.58 o
 -15   7   3      587.76      620.29       67.50 o
 -14   7   3      480.77      431.98       41.49 o
 -13   7   3     6865.76     6723.94      162.54 o
 -12   7   3     4140.80     4004.33      111.24 o
 -11   7   3      353.20      370.14       29.73 o
 -10   7   3       17.68       25.89        9.47 o
  -9   7   3      608.00      638.98       26.63 o
  -8   7   3      181.66      178.69       12.71 o
  -7   7   3     2555.09     2518.69       48.00 o
  -6   7   3     9643.82     9432.04      102.03 o
  -5   7   3    16194.97    15996.07      154.56 o
  -4   7   3     1495.36     1468.10       28.01 o
  -3   7   3       48.36       51.49        7.33 o
  -2   7   3    11339.03    10942.52      150.69 o
  -1   7   3     7008.68     7255.40      141.46 o
   0   7   3      435.77      483.01       21.41 o
   1   7   3     9310.34     8810.65      139.04 o
   2   7   3      367.12      411.13       21.83 o
   3   7   3      350.33      357.19       22.32 o
   4   7   3      198.58      204.91       17.63 o
   5   7   3       12.59       10.87        9.53 o
   6   7   3      679.01      727.45       27.78 o
   7   7   3     1003.64     1039.43       35.04 o
   8   7   3     3547.46     3607.29       73.20 o
   9   7   3      861.40      932.53       46.76 o
  10   7   3     4055.19     4055.47      113.13 o
  11   7   3      190.90      155.46       26.54 o
  12   7   3       -4.73       31.38       15.43 o
  13   7   3      830.03      770.49       55.92 o
  14   7   3      237.98      203.70       34.45 o
  15   7   3      174.89      184.95       29.65 o
  16   7   3      626.38      499.49       79.36 o
 -17   8   3       13.31       29.45       25.42 o
 -16   8   3      274.38      288.17       53.37 o
 -15   8   3      325.59      301.01       34.92 o
 -14   8   3     2844.51     2891.78      102.05 o
 -13   8   3     2773.37     2796.24      140.99 o
 -12   8   3     2745.61     2843.49       90.54 o
 -11   8   3      750.99      682.21       45.00 o
 -10   8   3      240.77      252.09       25.22 o
  -9   8   3      454.26      505.18       33.37 o
  -8   8   3      378.31      378.82       23.34 o
  -7   8   3     2466.45     2539.14       48.93 o
  -6   8   3     5415.64     5608.76       98.85 o
  -5   8   3     4672.41     4623.75       61.00 o
  -4   8   3     8607.25     8889.16       83.41 o
  -3   8   3     4747.24     4537.62       72.34 o
  -2   8   3     1706.78     1753.09       40.86 o
  -1   8   3     4034.44     4092.14       99.34 o
   0   8   3     3726.90     3517.03       78.67 o
   1   8   3      205.03      222.79       16.75 o
   2   8   3     1970.87     2011.74       49.69 o
   3   8   3      784.26      805.13       30.86 o
   4   8   3       42.73       67.30       10.49 o
   5   8   3       29.74       18.63       10.21 o
   6   8   3      168.56      186.10       19.70 o
   7   8   3     3995.99     4070.05      103.59 o
   8   8   3      539.66      529.32       36.01 o
   9   8   3     2419.28     2269.12       82.34 o
  10   8   3      296.31      284.91       30.20 o
  11   8   3      429.83      421.52       36.79 o
  12   8   3       98.07      129.28       17.46 o
  13   8   3       48.68       67.24       15.83 o
  14   8   3       56.85        7.32       34.35 o
  15   8   3      119.54       28.15       43.42 o
 -17   9   3       71.26        4.27       43.71 o
 -16   9   3      -27.75       11.11       27.17 o
 -15   9   3       37.24       44.16       19.70 o
 -14   9   3       56.83       47.09       19.73 o
 -13   9   3      356.18      386.95       53.09 o
 -12   9   3      890.51      820.83       51.83 o
 -11   9   3      915.11      912.71       50.79 o
 -10   9   3      217.52      230.29       24.88 o
  -9   9   3       26.00       18.05       12.78 o
  -8   9   3       44.54       38.96       12.01 o
  -7   9   3      121.22      117.98       15.34 o
  -6   9   3     1056.03     1045.23       40.08 o
  -5   9   3      127.74      117.32       15.47 o
  -4   9   3      397.26      434.88       16.01 o
  -3   9   3     1791.17     1869.71       40.73 o
  -2   9   3       34.23       46.68        7.42 o
  -1   9   3      932.70      931.85       28.82 o
   0   9   3        6.31       21.76        9.09 o
   1   9   3     1936.18     1922.51       49.67 o
   2   9   3       94.10      101.50       12.25 o
   3   9   3        4.12        2.62        8.07 o
   4   9   3      232.66      205.09       19.04 o
   5   9   3       43.30       80.22       10.34 o
   6   9   3      494.57      490.16       27.93 o
   7   9   3     1021.08     1041.41       34.56 o
   8   9   3     2812.14     2822.45       75.13 o
   9   9   3      255.84      230.34       24.06 o
  10   9   3       88.07      102.48       15.94 o
  11   9   3     1219.79     1247.71       51.34 o
  12   9   3      362.66      349.72       37.43 o
  13   9   3       -6.67        0.04       17.56 o
  14   9   3       68.87       18.34       40.37 o
  15   9   3       68.89       16.97       33.78 o
 -16  10   3       30.19       93.30       33.92 o
 -15  10   3      108.19      121.85       23.98 o
 -14  10   3     1010.44      847.37       88.19 o
 -13  10   3      461.45      536.13       60.38 o
 -12  10   3      514.30      535.16       41.20 o
 -11  10   3     1478.88     1498.59       68.14 o
 -10  10   3       -7.26        6.58       15.40 o
  -9  10   3      450.51      426.15       36.08 o
  -8  10   3      107.97      109.40       16.17 o
  -7  10   3     1554.65     1563.88       51.86 o
  -6  10   3      963.32     1004.20       40.34 o
  -5  10   3       22.69       27.59       10.86 o
  -4  10   3     3207.82     3192.17       76.46 o
  -3  10   3      108.97       95.88       15.57 o
  -2  10   3       99.88      137.17       16.05 o
  -1  10   3      139.98      123.67       16.15 o
   0  10   3     3441.03     3479.83       95.47 o
   1  10   3      997.42     1114.38       43.42 o
   2  10   3     2805.42     2870.68       65.45 o
   3  10   3      838.35      918.23       34.49 o
   4  10   3      240.07      227.66       20.57 o
   5  10   3       24.64       24.57       10.85 o
   6  10   3      155.07      146.67       17.66 o
   7  10   3     2360.80     2276.90       66.83 o
   8  10   3      879.29      957.19       40.95 o
   9  10   3     4755.67     4826.07      105.81 o
  10  10   3      557.96      589.68       43.63 o
  11  10   3       97.63      133.15       22.02 o
  12  10   3      523.88      668.74       44.60 o
  13  10   3      170.25      120.69       29.87 o
  14  10   3      267.90      212.41       52.19 o
 -15  11   3      377.23      357.22       42.47 o
 -14  11   3     1196.78     1064.44       96.51 o
 -13  11   3      369.84      449.12       55.75 o
 -12  11   3      406.07      376.75       39.05 o
 -11  11   3      636.39      665.01       46.30 o
 -10  11   3       63.30       50.15       19.39 o
  -9  11   3       78.98       39.74       21.00 o
  -8  11   3      280.26      277.47       24.51 o
  -7  11   3      720.99      736.78       36.98 o
  -6  11   3     1417.70     1540.09       51.74 o
  -5  11   3     2585.19     2553.47       71.62 o
  -4  11   3        1.16       22.36       11.72 o
  -3  11   3      554.12      565.93       32.19 o
  -2  11   3      116.31      129.01       15.74 o
  -1  11   3      100.85      113.21       15.51 o
   0  11   3      831.55      765.12       45.67 o
   1  11   3     5912.23     6198.04      211.65 o
   2  11   3     1837.37     1889.70       71.72 o
   3  11   3     1257.42     1223.06       59.02 o
   4  11   3      247.81      264.79       28.86 o
   5  11   3       31.78       20.40       10.55 o
   6  11   3      112.83      145.33       15.93 o
   7  11   3      133.90      147.35       17.05 o
   8  11   3     8513.36     7738.48      189.35 o
   9  11   3     4093.48     3943.93      123.14 o
  10  11   3      473.02      397.82       41.92 o
  11  11   3       14.02       23.55       16.22 o
  12  11   3      467.21      368.26       44.04 o
  13  11   3      188.62      152.25       41.57 o
  14  11   3       33.51        3.13       29.70 o
 -15  12   3       16.34       11.81       17.43 o
 -14  12   3      561.63      652.07       70.67 o
 -13  12   3      167.25      150.56       43.78 o
 -12  12   3      249.36      286.98       31.96 o
 -11  12   3       62.53       47.05       20.94 o
 -10  12   3      -13.59       21.26       20.14 o
  -9  12   3     2260.49     2338.14       88.03 o
  -8  12   3       96.36      135.01       17.53 o
  -7  12   3      908.48      897.85       43.45 o
  -6  12   3      568.00      585.26       34.40 o
  -5  12   3      644.18      729.21       36.04 o
  -4  12   3      553.03      557.95       33.24 o
  -3  12   3      498.92      571.05       31.28 o
  -2  12   3       25.20       17.30       12.77 o
  -1  12   3      192.59      194.74       21.52 o
   0  12   3      522.45      575.01       37.99 o
   1  12   3      288.05      331.27       28.94 o
   2  12   3       85.44       60.80       33.29 o
   3  12   3        4.91       41.82       22.59 o
   4  12   3       55.42       57.34       15.56 o
   5  12   3      299.38      312.77       31.61 o
   6  12   3       89.08       33.66       36.31 o
   7  12   3       25.86       46.70       28.63 o
   8  12   3      652.93      643.73       74.43 o
   9  12   3      145.76      121.85       39.17 o
  10  12   3      767.18      791.69       82.66 o
  11  12   3        0.05        5.79      125.85 o
  12  12   3      200.63      210.56       47.07 o
 -14  13   3      413.25      542.99       62.16 o
 -13  13   3       76.72       72.64       31.17 o
 -12  13   3      -19.25        2.11       22.16 o
 -11  13   3       -1.54        0.70       18.35 o
 -10  13   3     2572.16     2346.01       98.34 o
  -9  13   3      263.24      216.51       31.95 o
  -8  13   3     1548.98     1570.00       59.97 o
  -7  13   3       14.38       28.27       12.99 o
  -6  13   3      237.20      244.28       24.67 o
  -5  13   3      107.01       86.94       18.46 o
  -4  13   3      487.94      466.31       32.74 o
  -3  13   3      547.08      574.11       35.25 o
  -2  13   3       -6.17        0.98       14.89 o
  -1  13   3      339.24      311.41       31.58 o
   0  13   3     1325.15     1526.62      100.14 o
   1  13   3      241.16      314.07       45.83 o
   2  13   3     1137.83     1231.50       92.68 o
   3  13   3     1035.30     1111.90       89.83 o
   4  13   3     1295.37     1124.34      102.22 o
   5  13   3      499.69      558.52       63.90 o
   6  13   3     2265.54     2161.93      139.02 o
   7  13   3     1355.53     1429.30      109.35 o
   8  13   3      108.77      157.37       36.10 o
   9  13   3      167.68      128.16       42.75 o
  10  13   3      324.97      371.22       56.97 o
  11  13   3       41.98       34.28       29.57 o
  12  13   3      -25.64       29.80       35.15 o
 -13  14   3      141.67       66.49       38.31 o
 -12  14   3      253.28      240.68       35.42 o
 -11  14   3      430.56      444.78       44.01 o
 -10  14   3      184.69      146.19       31.81 o
  -9  14   3      350.86      359.78       60.09 o
  -8  14   3       50.04       37.73       29.88 o
  -7  14   3     1013.26      973.99       63.09 o
  -6  14   3       17.79        2.22       19.27 o
  -5  14   3      253.78      259.49       34.34 o
  -4  14   3     1370.15     1357.62       75.82 o
  -3  14   3       31.03       10.75       22.25 o
  -2  14   3      548.23      650.23       47.08 o
  -1  14   3       81.83       54.74       29.59 o
   0  14   3      487.64      521.29       65.10 o
   1  14   3       82.33       92.19       33.41 o
   2  14   3     1071.28      974.36       95.67 o
   3  14   3      793.51      834.97       83.63 o
   4  14   3      333.39      276.74       59.60 o
   5  14   3     1189.04     1168.59      102.72 o
   6  14   3       78.44      117.81       35.26 o
   7  14   3      256.38      192.35       54.58 o
   8  14   3      -22.48        6.21       27.64 o
   9  14   3      334.33      294.60       62.18 o
  10  14   3       -8.81       18.15       30.06 o
 -11  15   3       68.38       37.38       34.73 o
 -10  15   3       14.04       77.45       29.48 o
  -9  15   3      122.28      109.98       40.15 o
  -8  15   3      -29.58        2.78       35.22 o
  -7  15   3      227.00      224.08       34.29 o
  -6  15   3       31.75       46.87       21.82 o
  -5  15   3     1597.92     1496.67       84.58 o
  -4  15   3        7.58       47.12       25.82 o
  -3  15   3      168.29      159.20       31.45 o
  -2  15   3      308.63      352.33       50.36 o
  -1  15   3      417.16      330.95       65.86 o
   0  15   3        8.49        0.77       25.14 o
   1  15   3       59.32      103.41       36.69 o
   2  15   3      -33.14        0.56       34.32 o
   3  15   3        3.77       17.09       26.33 o
   4  15   3      487.83      416.52       72.04 o
   5  15   3      -67.85        4.58       40.71 o
   6  15   3      177.46      171.24       48.69 o
   7  15   3       44.64       47.30       36.59 o
  -6  16   3      447.19      520.16       46.62 o
  -5  16   3       12.46       45.97       20.75 o
  -4  16   3      -22.62        7.72       25.06 o
  -3  16   3       40.17       12.34       36.23 o
  -2  16   3     1505.04     1513.98      120.48 o
  -1  16   3     1024.28      918.57       99.42 o
   0  16   3      288.56      319.16       53.46 o
   1  16   3       26.38       22.33       28.36 o
   2  16   3      -51.24       38.08       46.17 o
 -20   0   4        4.14       66.94       31.65 o
 -19   0   4     2196.00     2020.72      138.07 o
 -18   0   4     1177.43     1192.80       96.09 o
 -17   0   4     3011.53     2872.39      151.09 o
 -16   0   4       83.19       66.43       26.69 o
 -15   0   4      111.09      108.32       32.18 o
 -14   0   4       32.24       55.88       19.74 o
 -13   0   4       22.67        8.06       10.16 o
 -12   0   4     3024.36     3002.46       78.04 o
 -11   0   4     1908.09     1834.85       57.26 o
 -10   0   4    16100.10    15830.27      249.03 o
  -9   0   4      641.96      704.03       29.16 o
  -8   0   4     2577.91     2909.40       62.43 o
  -7   0   4    27644.77    27720.46      383.81 o
  -6   0   4      242.14      251.20       16.15 o
  -5   0   4    12292.73    12324.46      184.18 o
  -4   0   4     2231.61     2311.71       40.05 o
  -3   0   4    10810.89     8506.33      133.50 o
  -2   0   4       89.63      196.28        7.48 o
  -1   0   4     2836.79     2306.42       56.76 o
   0   0   4     7368.71     7630.11      117.86 o
   1   0   4     4064.77     3890.04       77.07 o
   2   0   4     2161.52     2532.12       35.37 o
   3   0   4    20618.04    18624.49      205.70 o
   4   0   4     8679.98     9095.30      119.19 o
   5   0   4      933.14      909.76       23.08 o
   6   0   4     2704.73     2643.92       54.28 o
   7   0   4      443.33      429.97       20.69 o
   8   0   4     2706.12     2599.84       57.35 o
   9   0   4      624.67      646.42       36.96 o
  10   0   4     2728.72     2653.09       83.45 o
  11   0   4     2974.32     2756.15      140.00 o
  12   0   4     2436.34     2119.72      129.70 o
  13   0   4      -18.29        9.71       25.31 o
  14   0   4      185.32      162.33       42.25 o
  15   0   4      465.42      591.08       63.57 o
  16   0   4     2177.28     2087.04      142.47 o
  17   0   4      732.01      564.81       83.53 o
 -20   1   4      352.39      301.98       43.90 o
 -19   1   4       55.26       55.94       24.89 o
 -18   1   4     1317.03     1281.14       71.02 o
 -17   1   4      -23.03        5.53       18.95 o
 -16   1   4      122.38      162.87       23.67 o
 -15   1   4      174.02      203.32       24.86 o
 -14   1   4       57.52       67.84       16.81 o
 -13   1   4        6.40       13.18        7.64 o
 -12   1   4       56.78       54.90        8.90 o
 -11   1   4     4755.16     4892.59       61.33 o
 -10   1   4     3272.55     3311.02       46.40 o
  -9   1   4      589.49      557.24       20.06 o
  -8   1   4     2111.77     2054.26       39.13 o
  -7   1   4       18.29       18.73        4.40 o
  -6   1   4     1385.47     1422.63       23.87 o
  -5   1   4     5106.78     5588.03       64.60 o
  -4   1   4    28112.46    27421.15      219.39 o
  -3   1   4    18220.89    16403.08      135.31 o
  -2   1   4     1789.46     1620.69       25.85 o
  -1   1   4     8784.73     9400.05       86.78 o
   0   1   4     6687.70     7416.55       58.31 o
   1   1   4     2365.31     1979.09       30.30 o
   2   1   4     1553.42     1731.46       23.82 o
   3   1   4     8816.56     9110.65       92.12 o
   4   1   4     6988.45     6734.60       64.49 o
   5   1   4      164.48      221.72        8.64 o
   6   1   4     1154.19      998.23       23.01 o
   7   1   4       84.30       84.05        8.83 o
   8   1   4      929.86      958.27       25.28 o
   9   1   4     1016.17      990.69       39.55 o
  10   1   4      534.00      659.06       29.63 o
  11   1   4       80.50       64.98       14.19 o
  12   1   4      309.40      325.25       33.80 o
  13   1   4      754.27      803.94       52.20 o
  14   1   4      126.24      141.34       25.38 o
  15   1   4      137.37      161.46       27.67 o
  16   1   4      145.83      173.55       28.95 o
  17   1   4      217.13      182.73       36.22 o
 -20   2   4      349.37      456.10       44.50 o
 -19   2   4      217.34      237.74       33.80 o
 -18   2   4       -8.11       32.32       19.46 o
 -17   2   4       -6.41        1.47       17.31 o
 -16   2   4      376.33      409.30       36.11 o
 -15   2   4      216.76      262.79       28.07 o
 -14   2   4      440.84      437.08       26.63 o
 -13   2   4     1397.10     1413.51       45.81 o
 -12   2   4     1579.38     1665.93       38.51 o
 -11   2   4      101.01      131.91       10.16 o
 -10   2   4      159.96      109.42       11.57 o
  -9   2   4        7.49        9.14        5.99 o
  -8   2   4     3834.49     3948.19       58.18 o
  -7   2   4     3470.24     3502.78       40.25 o
  -6   2   4      452.77      339.37       10.43 o
  -5   2   4     5755.39     5334.89       51.90 o
  -4   2   4    10346.63     9227.32       82.24 o
  -3   2   4     9838.12     9793.85       73.78 o
  -2   2   4      226.08      292.71        7.07 o
  -1   2   4     3836.40     3914.06       41.06 o
   0   2   4    12549.13    12773.98      117.84 o
   1   2   4       90.39      136.77        5.57 o
   2   2   4      273.85      380.07        9.71 o
   3   2   4     4876.12     5108.48       53.09 o
   4   2   4     4696.63     4756.02       62.87 o
   5   2   4     3720.94     3434.69       54.23 o
   6   2   4     2251.77     2326.92       35.96 o
   7   2   4     6065.46     5620.49       93.25 o
   8   2   4     1396.01     1452.36       52.89 o
   9   2   4     1895.91     1800.66       65.32 o
  10   2   4     1349.79     1359.40       56.09 o
  11   2   4      262.57      237.29       22.41 o
  12   2   4       49.15       93.11       13.52 o
  13   2   4      180.73      158.75       29.59 o
  14   2   4      358.87      385.31       39.33 o
  15   2   4      808.52      767.71       58.89 o
  16   2   4      489.81      532.08       47.88 o
  17   2   4       76.60       26.76       30.96 o
 -20   3   4      840.08      693.05       90.63 o
 -19   3   4      103.08      127.62       25.31 o
 -18   3   4     1788.17     1813.07       85.63 o
 -17   3   4      561.89      563.16       36.43 o
 -16   3   4      815.50      863.90       52.56 o
 -15   3   4      662.02      688.28       45.21 o
 -14   3   4        9.34       18.72       10.24 o
 -13   3   4      683.56      625.28       32.53 o
 -12   3   4     1355.50     1324.78       35.72 o
 -11   3   4     5282.98     5120.44       72.70 o
 -10   3   4     1240.74     1254.63       27.31 o
  -9   3   4     6345.68     6517.09       74.64 o
  -8   3   4     4672.42     4843.27       52.27 o
  -7   3   4       10.11       16.79        4.74 o
  -6   3   4     3386.99     3307.37       44.83 o
  -5   3   4     4546.42     3982.85       47.60 o
  -4   3   4     4748.28     4477.91       44.45 o
  -3   3   4     2952.27     2846.54       32.75 o
  -2   3   4     3547.97     3558.11       44.03 o
  -1   3   4     4616.00     4150.69       54.09 o
   0   3   4     6073.77     6495.24       60.46 o
   1   3   4     5869.34     6179.36       66.07 o
   2   3   4      378.73      354.70       17.37 o
   3   3   4    17308.56    17548.93      209.75 o
   4   3   4      201.71      223.34       13.22 o
   5   3   4     4062.14     4031.25       71.40 o
   6   3   4     2247.69     2096.42       50.31 o
   7   3   4     7951.22     7930.09      102.40 o
   8   3   4     1480.18     1373.36       46.42 o
   9   3   4     1539.05     1444.83       49.17 o
  10   3   4     4764.73     4556.32       98.00 o
  11   3   4       97.81       93.51       16.00 o
  12   3   4     1342.46     1376.03       59.27 o
  13   3   4       56.29      124.93       26.01 o
  14   3   4       -1.78        6.49       19.46 o
  15   3   4      403.60      455.05       43.69 o
  16   3   4      498.94      450.31       48.95 o
  17   3   4      773.11      754.10       84.19 o
 -19   4   4      287.37      297.56       55.50 o
 -18   4   4      179.48      142.64       30.15 o
 -17   4   4     1631.48     1580.82       77.83 o
 -16   4   4      -19.37        0.71       16.96 o
 -15   4   4       34.55       33.45       12.50 o
 -14   4   4       -2.75        1.62        8.81 o
 -13   4   4       85.79      116.21       11.41 o
 -12   4   4      345.27      305.39       16.28 o
 -11   4   4      268.16      252.73       13.60 o
 -10   4   4     7978.14     7864.88       92.42 o
  -9   4   4     3498.14     3637.50       51.29 o
  -8   4   4     2223.09     2297.94       33.53 o
  -7   4   4     1568.96     1245.63       23.83 o
  -6   4   4       71.91      117.68        4.56 o
  -5   4   4     5087.11     5099.68       49.20 o
  -4   4   4     4409.13     4556.71       53.03 o
  -3   4   4     4006.06     4361.19       69.60 o
  -2   4   4     2056.26     1666.71       36.45 o
  -1   4   4     9335.64     9804.99      131.46 o
   0   4   4     1154.45     1225.75       29.11 o
   1   4   4       34.97        1.17        7.49 o
   2   4   4     8230.24     7952.93      113.52 o
   3   4   4      295.76      210.93       15.90 o
   4   4   4     9126.13     9211.52      126.48 o
   5   4   4      491.95      453.89       21.53 o
   6   4   4     4247.63     4082.88       76.07 o
   7   4   4      100.31      144.78       18.34 o
   8   4   4       10.36        1.38        9.80 o
   9   4   4     1427.14     1435.08       47.26 o
  10   4   4      301.38      290.34       23.36 o
  11   4   4      960.52      993.45       41.73 o
  12   4   4        5.65        0.70       16.79 o
  13   4   4       85.09       94.69       21.59 o
  14   4   4     1972.52     1982.01      124.96 o
  15   4   4      372.53      348.66       42.87 o
  16   4   4      284.38      295.67       39.39 o
  17   4   4      633.73      651.64       78.95 o
 -19   5   4      148.68      176.93       42.51 o
 -18   5   4      332.18      301.00       58.05 o
 -17   5   4      930.68      919.94       85.99 o
 -16   5   4       10.76       13.64       23.53 o
 -15   5   4     2286.54     2437.09      128.10 o
 -14   5   4      411.85      380.96       28.88 o
 -13   5   4     2913.06     2715.67       61.89 o
 -12   5   4      691.87      653.62       23.83 o
 -11   5   4      486.50      530.61       18.90 o
 -10   5   4      596.33      575.98       19.91 o
  -9   5   4       82.27       80.61        8.11 o
  -8   5   4       90.17      111.42        6.36 o
  -7   5   4      142.08      170.86        6.74 o
  -6   5   4       67.90       88.35        6.00 o
  -5   5   4     1096.62      827.42       23.27 o
  -4   5   4     4061.76     3423.47       87.22 o
  -3   5   4      401.06      330.31       33.53 o
  -2   5   4     7310.10     7743.76      189.21 o
  -1   5   4       99.74       55.81        9.77 o
   0   5   4    24814.28    24135.31      375.60 o
   1   5   4        2.84        3.67        4.94 o
   2   5   4     1740.77     1679.71       40.93 o
   3   5   4     2743.22     2766.85       55.15 o
   4   5   4        3.95        1.66        6.01 o
   5   5   4      371.95      372.24       19.59 o
   6   5   4        1.91        1.38        7.48 o
   7   5   4     4080.54     4010.13       77.03 o
   8   5   4     2191.30     2176.52       53.55 o
   9   5   4     2407.11     2489.24       63.77 o
  10   5   4      397.55      413.33       26.66 o
  11   5   4      680.58      753.82       35.63 o
  12   5   4       87.88       94.61       21.63 o
  13   5   4      537.37      541.87       46.35 o
  14   5   4     1173.21      995.35       69.47 o
  15   5   4       91.81       28.92       35.49 o
  16   5   4       -0.97        5.67       11.22 o
  17   5   4      103.31      106.63       42.31 o
 -18   6   4      -42.42       23.66       38.39 o
 -17   6   4       92.04       46.52       34.49 o
 -16   6   4     1643.64     1491.97      112.41 o
 -15   6   4     2833.82     2730.48       97.80 o
 -14   6   4     2325.37     2232.86       86.53 o
 -13   6   4      -11.27        1.90       16.16 o
 -12   6   4      586.30      566.44       30.79 o
 -11   6   4       78.02       90.90       10.41 o
 -10   6   4     3975.51     3895.74       67.92 o
  -9   6   4      779.94      754.11       24.13 o
  -8   6   4     2202.64     2185.90       35.70 o
  -7   6   4     3600.75     3583.21       43.27 o
  -6   6   4      175.95      216.93       11.19 o
  -5   6   4     2086.68     2282.21       39.28 o
  -4   6   4     3236.19     3332.87       64.26 o
  -3   6   4      219.23      289.05       13.56 o
  -2   6   4       28.99       41.03       13.77 o
  -1   6   4     1099.12     1221.07       33.39 o
   0   6   4     1639.36     1502.57       34.22 o
   1   6   4    27878.82    25013.68      370.35 o
   2   6   4     5645.04     5551.97       89.67 o
   3   6   4        1.09        9.01        6.22 o
   4   6   4       63.09       40.12        8.89 o
   5   6   4       44.98       58.54        9.35 o
   6   6   4     2495.53     2457.36       57.03 o
   7   6   4     1361.57     1454.87       40.98 o
   8   6   4      759.74      812.92       43.12 o
   9   6   4     3772.42     3781.74      107.80 o
  10   6   4       65.88       61.62       13.39 o
  11   6   4      805.38      781.86       50.48 o
  12   6   4      116.12      126.52       24.64 o
  13   6   4     4450.58     4156.57      137.47 o
  14   6   4       26.99        6.79       19.50 o
  15   6   4       25.40        3.54       24.23 o
  16   6   4        3.67        3.80       26.14 o
  17   6   4      -16.64       16.12       28.94 o
 -18   7   4      115.41      114.12       39.04 o
 -17   7   4       39.39        9.48       28.62 o
 -16   7   4       44.44       26.72       32.46 o
 -15   7   4       18.04       17.04       16.62 o
 -14   7   4       39.98       47.19       16.32 o
 -13   7   4      444.51      411.70       38.16 o
 -12   7   4       24.21       17.65       12.02 o
 -11   7   4      861.82      889.54       37.88 o
 -10   7   4      555.97      613.44       35.76 o
  -9   7   4     2046.70     2188.28       53.60 o
  -8   7   4        4.88        2.57        5.13 o
  -7   7   4      818.38      735.21       25.50 o
  -6   7   4      649.67      621.24       22.16 o
  -5   7   4      221.39      222.29       16.90 o
  -4   7   4      772.80      922.62       30.55 o
  -3   7   4     2092.05     2156.15       46.09 o
  -2   7   4     2520.40     2481.43       62.30 o
  -1   7   4     1707.91     1911.94       58.53 o
   0   7   4      144.93      142.12       10.32 o
   1   7   4      101.50      128.54       12.45 o
   2   7   4      669.79      720.39       31.22 o
   3   7   4      323.40      318.75       18.76 o
   4   7   4       10.14       19.35        7.44 o
   5   7   4      886.56      909.21       32.45 o
   6   7   4      452.35      488.07       23.81 o
   7   7   4       -2.12       11.70        8.30 o
   8   7   4      605.49      629.10       39.23 o
   9   7   4      186.69      216.73       24.22 o
  10   7   4       64.72       94.96       18.69 o
  11   7   4      217.91      177.47       29.83 o
  12   7   4      571.46      639.40       45.92 o
  13   7   4       -1.02        1.81       17.10 o
  14   7   4       57.59       17.46       22.10 o
  15   7   4       50.12      111.76       20.21 o
 -17   8   4       11.72       40.74       29.34 o
 -16   8   4       73.30       45.10       32.58 o
 -15   8   4     3581.83     3533.15      119.07 o
 -14   8   4      500.06      481.81       41.73 o
 -13   8   4      478.89      485.55       40.77 o
 -12   8   4      422.29      376.91       28.98 o
 -11   8   4       30.47       39.33       15.64 o
 -10   8   4      781.21      772.67       43.79 o
  -9   8   4      247.32      247.74       20.22 o
  -8   8   4       81.11       60.88       13.01 o
  -7   8   4      535.04      461.34       27.61 o
  -6   8   4     2075.95     2185.69       55.78 o
  -5   8   4     1718.12     1741.96       49.82 o
  -4   8   4     3332.56     3469.00       57.56 o
  -3   8   4      510.91      544.38       22.72 o
  -2   8   4     6241.88     5934.08      100.34 o
  -1   8   4      283.67      281.65       17.59 o
   0   8   4      545.04      519.48       24.22 o
   1   8   4     5445.08     5827.83      107.58 o
   2   8   4      603.60      625.27       30.49 o
   3   8   4      539.82      550.92       29.97 o
   4   8   4      641.62      722.93       27.84 o
   5   8   4       20.16       30.44        8.21 o
   6   8   4      729.08      715.80       31.05 o
   7   8   4       -5.59        2.33        9.13 o
   8   8   4      102.90      102.71       18.35 o
   9   8   4      700.18      738.93       44.41 o
  10   8   4       44.02       86.55       16.88 o
  11   8   4      295.87      329.18       33.69 o
  12   8   4      627.50      534.05       47.87 o
  13   8   4     3239.91     2854.16      115.81 o
  14   8   4      443.46      460.20       44.14 o
  15   8   4      124.20       97.84       39.33 o
 -17   9   4      170.54      126.29       42.86 o
 -16   9   4      955.35      864.28       88.68 o
 -15   9   4     1699.19     1491.71       81.87 o
 -14   9   4     2412.77     2335.74       96.12 o
 -13   9   4     5850.46     5567.33      155.84 o
 -12   9   4       89.06       70.57       19.60 o
 -11   9   4       -0.12       14.10       18.75 o
 -10   9   4       30.99        8.98       13.95 o
  -9   9   4     2393.82     2484.30       65.06 o
  -8   9   4      224.27      179.92       20.21 o
  -7   9   4      623.20      693.40       31.47 o
  -6   9   4     6861.69     6627.50      120.83 o
  -5   9   4     4142.17     4447.71       87.07 o
  -4   9   4     1547.97     1615.55       49.13 o
  -3   9   4     1273.26     1333.78       44.13 o
  -2   9   4     9814.75    10165.15      186.32 o
  -1   9   4     1648.89     1637.74       51.08 o
   0   9   4    13932.69    14506.98      252.27 o
   1   9   4     2417.43     2524.96       58.31 o
   2   9   4       12.34       19.58        8.43 o
   3   9   4      144.98      185.25       15.55 o
   4   9   4      105.69       95.24       14.57 o
   5   9   4      218.03      242.65       16.04 o
   6   9   4      594.25      617.37       29.25 o
   7   9   4     5337.01     5030.00      127.92 o
   8   9   4     1211.30     1244.78       57.10 o
   9   9   4      115.26       94.96       21.67 o
  10   9   4     1286.86     1203.46       63.50 o
  11   9   4       84.94       85.67       18.22 o
  12   9   4     1324.06     1387.71       57.34 o
  13   9   4       35.44       10.33       21.43 o
  14   9   4     1614.31     1431.84      120.61 o
 -16  10   4     1107.22     1425.29       99.10 o
 -15  10   4      449.64      424.18       44.59 o
 -14  10   4     1671.23     1657.22       81.41 o
 -13  10   4      934.47      826.13       59.25 o
 -12  10   4      503.12      458.12       40.53 o
 -11  10   4        6.79        0.13       15.31 o
 -10  10   4      659.26      637.32       44.28 o
  -9  10   4      427.70      486.03       27.64 o
  -8  10   4     1074.77     1129.17       43.77 o
  -7  10   4      103.42      122.66       16.45 o
  -6  10   4     1012.75     1052.69       42.15 o
  -5  10   4       12.76       34.01       11.00 o
  -4  10   4     2484.34     2490.02       66.95 o
  -3  10   4     1239.02     1345.47       45.40 o
  -2  10   4      175.40      144.63       22.70 o
  -1  10   4    14416.31    14395.13      253.12 o
   0  10   4      835.99      900.31       69.64 o
   1  10   4     1554.00     1675.18       64.14 o
   2  10   4     1231.40     1500.07       57.33 o
   3  10   4       97.24      102.52       13.49 o
   4  10   4       51.11       63.68       11.04 o
   5  10   4      823.72      881.84       32.03 o
   6  10   4     1616.32     1626.70       46.63 o
   7  10   4     2232.64     2219.08       66.70 o
   8  10   4      742.11      797.85       39.35 o
   9  10   4      730.93      733.64       39.64 o
  10  10   4      680.93      657.29       39.76 o
  11  10   4      391.92      512.57       39.69 o
  12  10   4      537.58      587.37       48.61 o
  13  10   4      246.92      262.75       35.64 o
  14  10   4      459.72      382.38       67.89 o
 -16  11   4      -17.18        4.64       30.83 o
 -15  11   4      175.87      220.10       30.98 o
 -14  11   4       39.41       46.58       23.19 o
 -13  11   4      183.01      179.23       44.22 o
 -12  11   4      515.94      479.49       42.89 o
 -11  11   4      604.84      638.38       44.16 o
 -10  11   4      200.83      155.91       27.20 o
  -9  11   4      324.34      327.93       26.78 o
  -8  11   4       70.73       91.55       14.25 o
  -7  11   4       15.76        2.44       11.20 o
  -6  11   4      274.64      257.58       23.97 o
  -5  11   4      298.47      311.02       25.20 o
  -4  11   4      625.64      609.96       34.42 o
  -3  11   4      489.14      448.50       36.03 o
  -2  11   4       30.47       22.60       13.52 o
  -1  11   4       69.67       70.07       16.28 o
   0  11   4      301.01      269.20       30.37 o
   1  11   4      172.07      241.50       34.88 o
   2  11   4      694.83      798.41       45.13 o
   3  11   4     2658.16     2574.40       90.87 o
   4  11   4       40.93       66.67       17.24 o
   5  11   4     2376.06     2510.74       88.13 o
   6  11   4      572.30      599.94       33.83 o
   7  11   4     1209.66     1229.20       64.45 o
   8  11   4      -28.58       11.73       20.72 o
   9  11   4      311.72      331.59       55.12 o
  10  11   4       13.34        7.56       16.10 o
  11  11   4      -11.02        0.14       18.87 o
  12  11   4       52.90       56.55       22.52 o
  13  11   4      112.15      128.59       38.46 o
 -16  12   4      -26.19        2.04       25.05 o
 -15  12   4      103.10       88.13       27.81 o
 -14  12   4      361.72      397.84       41.30 o
 -13  12   4       87.91      123.35       31.53 o
 -12  12   4      927.59      878.77       59.39 o
 -11  12   4      641.25      640.59       48.26 o
 -10  12   4      120.90      156.26       24.33 o
  -9  12   4        4.52       15.00       14.10 o
  -8  12   4     3072.21     2993.07       84.09 o
  -7  12   4     1677.20     1693.26       59.82 o
  -6  12   4      235.45      289.94       23.25 o
  -5  12   4      304.26      293.44       26.32 o
  -4  12   4      145.46      150.48       19.33 o
  -3  12   4      308.47      250.43       31.28 o
  -2  12   4      234.10      212.18       27.48 o
  -1  12   4     1084.46      916.31       55.79 o
   0  12   4     1501.84     1611.52       66.58 o
   1  12   4      -24.46        2.86       31.93 o
   2  12   4       32.27       63.89       23.71 o
   3  12   4      310.07      385.41       33.02 o
   4  12   4     1600.09     1562.34       72.23 o
   5  12   4      105.22       96.28       21.98 o
   6  12   4     2483.59     2521.83       93.84 o
   7  12   4      123.25      106.90       41.22 o
   8  12   4      594.16      456.60       72.49 o
   9  12   4      787.07      810.30       83.27 o
  10  12   4      161.61      175.45       43.61 o
  11  12   4      612.43      548.64       75.03 o
  12  12   4      202.37      125.87       49.42 o
 -14  13   4      733.37      814.53       81.69 o
 -13  13   4      -17.91        8.89       30.68 o
 -12  13   4       59.39       21.10       21.81 o
 -11  13   4       -2.62        2.30       19.87 o
 -10  13   4       89.59       59.61       22.35 o
  -9  13   4      491.39      494.09       34.21 o
  -8  13   4      157.67      138.02       21.48 o
  -7  13   4      981.24      890.87       47.64 o
  -6  13   4      757.10      740.46       41.91 o
  -5  13   4        6.38        3.83       13.42 o
  -4  13   4       36.24       22.79       14.51 o
  -3  13   4       80.83      105.71       18.68 o
  -2  13   4       24.20        3.35       15.52 o
  -1  13   4      163.08      188.31       25.37 o
   0  13   4      575.22      521.39       42.53 o
   1  13   4      953.83     1024.94       54.69 o
   2  13   4        0.38        7.10       20.72 o
   3  13   4      205.91      146.52       48.36 o
   4  13   4       68.46       54.18       19.33 o
   5  13   4      407.90      495.14       62.93 o
   6  13   4       -0.52       35.70       20.84 o
   7  13   4      842.05      687.31       88.27 o
   8  13   4      520.86      477.36       69.71 o
   9  13   4       17.89        7.80       25.37 o
  10  13   4       27.79        9.00       24.03 o
  11  13   4      -23.10        3.46       36.57 o
 -13  14   4       13.25        7.99       26.89 o
 -12  14   4      644.40      605.07       52.93 o
 -11  14   4      684.87      572.45       53.34 o
 -10  14   4      738.46      826.87       54.28 o
  -9  14   4       -1.03        0.54       17.26 o
  -8  14   4      167.64      201.22       22.30 o
  -7  14   4      247.21      336.20       25.73 o
  -6  14   4      321.69      319.02       29.55 o
  -5  14   4      588.31      709.01       49.58 o
  -4  14   4      829.23      928.43       83.11 o
  -3  14   4     1655.91     1766.44      117.39 o
  -2  14   4      265.68      430.44       48.11 o
  -1  14   4      299.62      287.16       51.30 o
   0  14   4       89.31      120.81       35.08 o
   1  14   4      981.63      945.77       90.55 o
   2  14   4      187.86      240.20       49.38 o
   3  14   4     2200.95     2309.02      141.81 o
   4  14   4     2605.40     2641.24      153.98 o
   5  14   4        8.94        0.21       27.24 o
   6  14   4       26.39       27.73       27.32 o
   7  14   4      -26.95        7.14       32.72 o
   8  14   4       46.67       13.52       32.03 o
 -11  15   4     1087.93     1096.31      101.48 o
 -10  15   4      363.69      391.47       63.76 o
  -9  15   4     1000.67      821.19       98.33 o
  -8  15   4     1124.64      966.92       70.51 o
  -7  15   4      174.00      165.28       31.75 o
  -6  15   4     1261.31     1296.78      105.70 o
  -5  15   4      168.09      176.20       44.92 o
  -4  15   4     2341.91     2462.44      145.58 o
  -3  15   4      350.74      308.79       58.67 o
  -2  15   4       23.55       72.44       29.13 o
  -1  15   4      172.69      173.87       43.25 o
   0  15   4      111.04      117.12       38.20 o
   1  15   4      941.22      898.21       94.79 o
   2  15   4       16.73       16.46       33.40 o
   3  15   4     3044.42     3097.51      173.38 o
   4  15   4       91.48      121.34       42.12 o
   5  15   4     1086.43     1173.02      104.91 o
  -7  16   4      239.42      256.46       47.62 o
  -6  16   4      279.85      423.52       54.47 o
  -5  16   4      421.49      513.07       64.82 o
  -4  16   4      151.59      155.20       44.86 o
  -3  16   4       24.07       25.05       26.36 o
  -2  16   4      100.44       46.56       44.41 o
  -1  16   4       34.04        5.11       27.76 o
   0  16   4       24.08        5.02       29.17 o
   1  16   4      203.96      187.92       50.68 o
 -20   1   5      -33.90        2.52       22.03 o
 -19   1   5     1168.71     1127.83       68.97 o
 -18   1   5       82.30       79.55       20.70 o
 -17   1   5     1774.99     1760.08       79.44 o
 -16   1   5     1594.37     1625.27       71.58 o
 -15   1   5       87.50       63.09       18.32 o
 -14   1   5      482.76      495.50       27.04 o
 -13   1   5      344.34      389.14       18.21 o
 -12   1   5     1342.94     1358.88       35.28 o
 -11   1   5      801.33      860.36       25.99 o
 -10   1   5      985.25      991.79       28.09 o
  -9   1   5     3678.98     3883.42       58.60 o
  -8   1   5      172.20      235.43        9.34 o
  -7   1   5     4393.45     3955.93       54.19 o
  -6   1   5     1746.58     1740.59       33.81 o
  -5   1   5    20145.10    20587.13      207.17 o
  -4   1   5    23889.09    23142.99      177.17 o
  -3   1   5     5193.86     5020.98       58.33 o
  -2   1   5      141.44      158.55        7.61 o
  -1   1   5     1892.97     1896.66       30.16 o
   0   1   5      158.56      141.99        8.55 o
   1   1   5     3659.85     3823.71       47.94 o
   2   1   5     3148.13     3277.95       44.36 o
   3   1   5    17257.48    16789.17      182.71 o
   4   1   5     2746.87     2384.21       39.11 o
   5   1   5     6174.44     6067.59       68.72 o
   6   1   5     5219.00     5269.34       69.65 o
   7   1   5     4964.33     4974.83       60.85 o
   8   1   5     4735.35     4564.75       80.77 o
   9   1   5      904.94      894.71       32.90 o
  10   1   5       42.52       47.50       12.93 o
  11   1   5      746.65      936.16       38.32 o
  12   1   5     1181.10     1257.45       49.74 o
  13   1   5      209.01      172.42       32.53 o
  14   1   5     1056.64      947.56       66.67 o
  15   1   5        9.55        1.33       19.80 o
  16   1   5      188.80      167.29       33.68 o
 -21   2   5      169.65      227.25       45.88 o
 -20   2   5      375.77      339.21       42.96 o
 -19   2   5       31.91       10.75       18.46 o
 -18   2   5       13.78       10.63       17.21 o
 -17   2   5     1757.21     1805.13       78.23 o
 -16   2   5       22.07       28.26       17.61 o
 -15   2   5      650.91      747.17       43.10 o
 -14   2   5     1075.07     1105.62       41.29 o
 -13   2   5     1750.77     1803.96       42.36 o
 -12   2   5       61.80       61.29        9.15 o
 -11   2   5      622.34      642.73       22.87 o
 -10   2   5    15752.68    15405.16      175.44 o
  -9   2   5      126.65      235.68       10.59 o
  -8   2   5    15553.22    14794.11      121.57 o
  -7   2   5       97.34       80.27        6.71 o
  -6   2   5    24806.26    23907.38      184.20 o
  -5   2   5     2268.98     1847.36       30.45 o
  -4   2   5    21796.69    20871.23      163.17 o
  -3   2   5       41.61       20.03        4.67 o
  -2   2   5      413.44      438.27       11.52 o
  -1   2   5     1554.52     1654.98       24.33 o
   0   2   5     1948.79     2024.94       31.93 o
   1   2   5     4435.29     4495.93       55.54 o
   2   2   5      499.66      513.84       15.85 o
   3   2   5     1034.99     1103.44       23.90 o
   4   2   5     4019.74     4284.78       55.51 o
   5   2   5       29.04       26.30        6.95 o
   6   2   5     2795.66     2847.10       41.18 o
   7   2   5     4345.84     4344.87       55.71 o
   8   2   5     2322.49     2256.05       62.20 o
   9   2   5     4896.37     5017.25      100.19 o
  10   2   5     1049.30     1035.33       43.73 o
  11   2   5      402.20      427.12       29.23 o
  12   2   5      140.60       99.82       20.13 o
  13   2   5      835.30      925.14       57.47 o
  14   2   5       40.57       75.34       19.04 o
  15   2   5      681.09      717.52       55.81 o
  16   2   5        8.82        1.50       19.75 o
 -21   3   5        5.58       20.21       27.53 o
 -20   3   5       31.67        3.10       30.56 o
 -19   3   5      229.19      259.66       32.64 o
 -18   3   5      871.82      863.86       58.68 o
 -17   3   5      436.70      435.16       40.67 o
 -16   3   5     1475.85     1598.39       68.99 o
 -15   3   5      180.45      190.77       24.07 o
 -14   3   5      154.64      183.97       17.73 o
 -13   3   5     1792.78     1885.95       53.59 o
 -12   3   5        8.68       10.69        7.00 o
 -11   3   5       77.29       87.64        9.81 o
 -10   3   5     2676.46     2877.46       50.78 o
  -9   3   5      162.70      161.90        9.96 o
  -8   3   5     1032.75     1027.98       23.50 o
  -7   3   5    11726.84    11113.78      117.84 o
  -6   3   5     9930.51     9152.60       83.30 o
  -5   3   5      345.44      386.49       10.55 o
  -4   3   5     8930.42     8405.66       81.82 o
  -3   3   5      121.11      119.97        5.84 o
  -2   3   5     1825.65     1836.42       30.48 o
  -1   3   5     7361.13     7462.75       80.11 o
   0   3   5      618.69      628.85       15.41 o
   1   3   5      522.06      531.25       16.31 o
   2   3   5        8.65        0.16        5.41 o
   3   3   5       36.57       25.83        7.11 o
   4   3   5     1482.54     1428.58       34.90 o
   5   3   5    12845.39    13532.66      171.71 o
   6   3   5     3797.20     3655.48       85.38 o
   7   3   5     2328.12     2359.20       52.41 o
   8   3   5     3559.22     3749.45       69.34 o
   9   3   5       99.82      109.68       14.88 o
  10   3   5     1135.23     1207.47       45.33 o
  11   3   5      166.37      201.24       19.27 o
  12   3   5       19.01       60.83       15.41 o
  13   3   5     1811.59     1792.09       85.76 o
  14   3   5      124.67      184.39       26.69 o
  15   3   5      214.57      249.55       31.86 o
  16   3   5      463.22      442.64       48.61 o
 -19   4   5      439.57      443.11       43.97 o
 -18   4   5      163.99      116.43       29.82 o
 -17   4   5      623.24      587.31       48.00 o
 -16   4   5      161.09      154.81       25.38 o
 -15   4   5      744.96      719.19       37.72 o
 -14   4   5       49.47       37.94       12.31 o
 -13   4   5      635.70      608.92       31.77 o
 -12   4   5     1425.70     1467.53       38.14 o
 -11   4   5     2768.36     2767.53       54.27 o
 -10   4   5      568.37      584.86       22.26 o
  -9   4   5     2142.92     2331.98       37.72 o
  -8   4   5      215.18      220.85       11.20 o
  -7   4   5      376.61      342.93       14.46 o
  -6   4   5      972.22     1103.56       20.04 o
  -5   4   5     4184.46     3835.46       53.38 o
  -4   4   5     1553.40     1717.38       32.29 o
  -3   4   5     9983.79     9643.68       99.70 o
  -2   4   5     6963.48     6755.46       87.24 o
  -1   4   5     5918.18     5998.26       67.92 o
   0   4   5       51.08       46.63        6.22 o
   1   4   5     6253.75     6434.11       97.73 o
   2   4   5       35.47       33.62        9.13 o
   3   4   5     4554.47     4372.89       95.61 o
   4   4   5      587.17      508.77       29.52 o
   5   4   5     6290.96     6053.06      121.28 o
   6   4   5      276.68      336.86       20.44 o
   7   4   5      395.28      382.31       25.06 o
   8   4   5     1539.91     1598.48       58.94 o
   9   4   5     4012.79     4123.76      105.34 o
  10   4   5     3659.20     3561.90      101.78 o
  11   4   5      312.37      325.30       29.29 o
  12   4   5     1176.18     1140.51       66.45 o
  13   4   5      306.31      323.95       37.47 o
  14   4   5      189.14      129.02       33.29 o
  15   4   5      358.88      380.24       42.64 o
  16   4   5        0.17        2.50       33.67 o
 -19   5   5     1166.08     1089.75      103.66 o
 -18   5   5     1300.31     1216.45      105.74 o
 -17   5   5        7.77        7.61       20.36 o
 -16   5   5      196.81      227.84       27.50 o
 -15   5   5      626.88      665.03       35.53 o
 -14   5   5      350.36      446.02       32.56 o
 -13   5   5       28.39       21.40       11.88 o
 -12   5   5      212.26      212.55       13.39 o
 -11   5   5      578.41      569.04       20.31 o
 -10   5   5        0.99        5.31        2.86 o
  -9   5   5      533.95      633.70       15.97 o
  -8   5   5     1219.26     1278.18       24.08 o
  -7   5   5     7362.57     7328.28       76.55 o
  -6   5   5      935.82      888.04       20.15 o
  -5   5   5     1789.28     1728.24       33.13 o
  -4   5   5      201.09      143.47       15.84 o
  -3   5   5      947.48      672.09       32.76 o
  -2   5   5    15225.84    14805.60      165.88 o
  -1   5   5     2869.95     2540.23       45.58 o
   0   5   5     7513.41     7666.72      144.22 o
   1   5   5     2035.54     1968.38       59.98 o
   2   5   5     3703.43     3503.93       86.26 o
   3   5   5      107.01      122.63       14.48 o
   4   5   5    10171.01    10027.03      176.27 o
   5   5   5     7458.77     7646.08      116.13 o
   6   5   5     1023.63     1069.01       35.33 o
   7   5   5      259.15      231.29       18.56 o
   8   5   5      435.00      484.22       34.42 o
   9   5   5     3853.11     3955.77       87.26 o
  10   5   5      102.75      104.57       15.40 o
  11   5   5     1751.36     1764.97       69.16 o
  12   5   5     1113.29     1211.53       89.88 o
  13   5   5      -36.69        5.99       30.84 o
  14   5   5        4.95       14.05       18.45 o
  15   5   5      613.72      572.27       54.94 o
  16   5   5     1465.52     1301.95      119.09 o
 -18   6   5      150.83      152.06       45.48 o
 -17   6   5       82.87       88.74       35.87 o
 -16   6   5      -23.02        1.88       23.90 o
 -15   6   5      271.48      270.53       31.59 o
 -14   6   5       88.67       59.35       21.80 o
 -13   6   5      441.31      403.17       37.53 o
 -12   6   5      529.09      556.86       29.05 o
 -11   6   5       95.47       91.60       13.56 o
 -10   6   5       46.54       41.02        7.42 o
  -9   6   5     4134.27     4108.64       59.34 o
  -8   6   5      894.33      931.15       26.99 o
  -7   6   5      233.09      238.56       14.22 o
  -6   6   5     1851.65     1840.25       39.17 o
  -5   6   5      349.95      362.84       20.87 o
  -4   6   5      214.56      232.99       16.81 o
  -3   6   5      217.80      168.09       11.24 o
  -2   6   5     3003.71     2851.79       59.25 o
  -1   6   5     3155.68     2879.00       59.69 o
   0   6   5       40.92        0.35       10.08 o
   1   6   5       99.95      130.52       15.75 o
   2   6   5     1273.99     1260.06       47.90 o
   3   6   5       80.70      107.60       10.26 o
   4   6   5     3061.43     2926.88       64.41 o
   5   6   5      315.62      338.00       19.75 o
   6   6   5       24.32       31.24        8.70 o
   7   6   5      411.09      472.31       27.27 o
   8   6   5      441.40      444.88       35.26 o
   9   6   5     1025.80     1060.69       54.47 o
  10   6   5       -7.52        0.75       15.99 o
  11   6   5     1072.83     1032.84       60.82 o
  12   6   5      165.38      228.00       38.44 o
  13   6   5      108.25      116.54       38.30 o
  14   6   5       56.99       64.17       26.38 o
  15   6   5       28.35        0.22       21.93 o
  16   6   5      265.92      236.97       56.15 o
 -18   7   5      272.15      219.39       53.29 o
 -17   7   5      -17.82        1.37       24.25 o
 -16   7   5      347.58      407.16       53.75 o
 -15   7   5      204.91      242.52       27.83 o
 -14   7   5     2683.14     2623.41       96.80 o
 -13   7   5     6001.28     5858.77      151.04 o
 -12   7   5     4015.77     3862.66       89.95 o
 -11   7   5      503.48      460.70       29.33 o
 -10   7   5     4707.18     4515.70       80.48 o
  -9   7   5      334.91      311.19       19.23 o
  -8   7   5     4180.56     4263.00       73.57 o
  -7   7   5     5933.65     6238.87      106.78 o
  -6   7   5     9827.72     9796.86      179.73 o
  -5   7   5       45.91       53.75       11.73 o
  -4   7   5       95.56      116.44       15.24 o
  -3   7   5     3712.12     3890.46       54.61 o
  -2   7   5      384.15      410.35       40.13 o
  -1   7   5     3614.04     3837.40       67.10 o
   0   7   5     4132.59     4407.23      102.47 o
   1   7   5       16.09       46.28       10.15 o
   2   7   5      449.00      456.84       22.71 o
   3   7   5      616.41      671.48       27.03 o
   4   7   5     7204.92     7083.30      116.04 o
   5   7   5       79.82       85.80       11.74 o
   6   7   5       38.95       47.66        9.84 o
   7   7   5        5.00       17.79        9.30 o
   8   7   5     1154.39     1250.01       56.69 o
   9   7   5      974.39     1063.56       54.83 o
  10   7   5      791.35      821.17       51.18 o
  11   7   5     2661.98     2542.94       99.53 o
  12   7   5       17.87       10.82       18.53 o
  13   7   5      986.70     1064.68       88.77 o
  14   7   5       57.00       50.55       30.67 o
  15   7   5       69.03       57.91       34.50 o
  16   7   5      481.81      501.38       70.06 o
 -17   8   5       21.99       19.99       27.74 o
 -16   8   5       52.08       51.11       23.04 o
 -15   8   5     2916.33     2909.56      106.20 o
 -14   8   5      197.96      206.61       29.88 o
 -13   8   5     2785.05     2796.94       99.98 o
 -12   8   5     1642.71     1716.50       56.71 o
 -11   8   5     3881.08     3944.74       90.21 o
 -10   8   5      398.32      380.87       22.77 o
  -9   8   5     3129.55     3130.52       64.83 o
  -8   8   5      632.50      639.15       31.04 o
  -7   8   5     1788.18     1965.71       51.54 o
  -6   8   5     1028.98      934.57       46.85 o
  -5   8   5     2130.86     2171.46       69.29 o
  -4   8   5      520.60      503.81       33.14 o
  -3   8   5      426.07      390.21       21.41 o
  -2   8   5     2561.40     2545.74      113.49 o
  -1   8   5     1583.36     1872.86       60.67 o
   0   8   5      303.20      283.13       20.13 o
   1   8   5     1083.92     1322.80       49.01 o
   2   8   5      161.79      171.36       14.41 o
   3   8   5     1737.23     1708.04       48.15 o
   4   8   5        2.01        4.49        7.53 o
   5   8   5     2280.05     2061.97       58.08 o
   6   8   5       15.59       15.72        9.00 o
   7   8   5       39.70       33.95       13.07 o
   8   8   5      367.26      366.50       33.38 o
   9   8   5     1166.97     1167.72       60.05 o
  10   8   5     2444.53     2329.48       91.77 o
  11   8   5      173.58      118.58       28.54 o
  12   8   5     1177.16     1125.01       68.41 o
  13   8   5      247.63      300.40       35.07 o
  14   8   5       96.24       64.28       35.82 o
 -17   9   5        7.96        0.45       27.14 o
 -16   9   5      253.46      316.30       33.33 o
 -15   9   5      164.61      188.22       32.07 o
 -14   9   5      380.09      338.44       40.55 o
 -13   9   5      394.00      295.04       40.54 o
 -12   9   5        1.18        5.83       12.90 o
 -11   9   5       21.94        6.09       13.39 o
 -10   9   5      395.77      386.14       23.41 o
  -9   9   5       18.12       20.01       10.82 o
  -8   9   5      890.06      971.55       46.26 o
  -7   9   5     5822.36     5759.67      109.60 o
  -6   9   5      322.37      330.57       29.00 o
  -5   9   5      618.07      686.19       38.04 o
  -4   9   5     3027.50     3192.55       87.88 o
  -3   9   5      193.94      234.13       23.33 o
  -2   9   5      239.90      247.56       24.64 o
  -1   9   5       35.54       53.57       13.85 o
   0   9   5        3.18        0.82       12.03 o
   1   9   5       69.33       80.00       10.77 o
   2   9   5     1115.88     1082.41       38.68 o
   3   9   5       47.74       49.38        9.71 o
   4   9   5      890.25      873.60       35.27 o
   5   9   5      508.88      524.11       27.33 o
   6   9   5       -2.75        0.37        9.66 o
   7   9   5     1041.39     1074.92       53.02 o
   8   9   5      465.09      459.67       36.69 o
   9   9   5       62.23        9.90       17.92 o
  10   9   5       34.30       10.07       17.84 o
  11   9   5        0.20       31.46       20.08 o
  12   9   5       54.36       47.85       20.97 o
  13   9   5        5.90        0.44       19.82 o
 -16  10   5      652.72      606.16       54.95 o
 -15  10   5       37.64       45.51       19.93 o
 -14  10   5       62.77       93.97       23.97 o
 -13  10   5      289.40      288.67       36.17 o
 -12  10   5      101.90      102.98       19.13 o
 -11  10   5      440.61      457.35       31.47 o
 -10  10   5      213.99      240.16       21.26 o
  -9  10   5     1191.83     1200.92       46.88 o
  -8  10   5      777.67      773.74       37.71 o
  -7  10   5       41.74       58.49       12.54 o
  -6  10   5      452.31      495.27       35.31 o
  -5  10   5     1264.10     1361.27       57.67 o
  -4  10   5      537.59      553.91       37.14 o
  -3  10   5     1489.25     1480.03       62.18 o
  -2  10   5       56.68       62.82       16.21 o
  -1  10   5     1655.79     1949.66      100.49 o
   0  10   5     2188.52     2255.47       79.08 o
   1  10   5     1580.55     1568.06       67.18 o
   2  10   5      551.70      560.36       40.19 o
   3  10   5      770.44      806.61       38.27 o
   4  10   5      116.17       84.52       16.59 o
   5  10   5      819.94      834.48       32.82 o
   6  10   5     1440.81     1342.22       48.59 o
   7  10   5      111.93       74.30       17.40 o
   8  10   5      799.71      806.75       41.78 o
   9  10   5      -48.75        2.94       17.17 o
  10  10   5      776.29      798.69       43.57 o
  11  10   5       15.53       16.17       16.66 o
  12  10   5     1421.77     1264.28       77.52 o
  13  10   5      501.36      494.60       50.44 o
 -16  11   5      279.99      211.42       55.12 o
 -15  11   5       10.19       48.15       20.12 o
 -14  11   5      181.11      149.06       31.49 o
 -13  11   5     1283.38     1307.47       72.04 o
 -12  11   5      107.12      170.10       20.60 o
 -11  11   5      220.34      228.78       29.29 o
 -10  11   5     4791.56     4466.06      107.12 o
  -9  11   5      325.77      331.24       26.74 o
  -8  11   5     1227.27     1290.91       49.42 o
  -7  11   5       23.40       23.18       12.66 o
  -6  11   5      740.42      781.33       45.70 o
  -5  11   5      755.54      859.77       46.52 o
  -4  11   5     1658.21     1652.74       68.59 o
  -3  11   5     1397.52     1464.53       62.60 o
  -2  11   5     1010.30      989.49       53.20 o
  -1  11   5     1533.77     1452.22       66.52 o
   0  11   5     3935.46     4087.42      168.78 o
   1  11   5      793.00      717.00       48.84 o
   2  11   5      966.78      989.93       54.47 o
   3  11   5      377.99      406.47       29.03 o
   4  11   5      267.26      303.42       24.56 o
   5  11   5     1235.98     1147.05       50.99 o
   6  11   5     1947.39     1942.72       82.85 o
   7  11   5     2537.96     2409.15       97.33 o
   8  11   5     1663.22     1557.40       78.90 o
   9  11   5      408.66      421.79       39.98 o
  10  11   5      589.86      534.53       73.87 o
  11  11   5      588.74      709.15       73.46 o
  12  11   5       36.33       68.57       29.54 o
 -15  12   5      155.58      186.38       43.16 o
 -14  12   5      173.19      101.11       32.86 o
 -13  12   5       -2.67        7.52       18.90 o
 -12  12   5      610.24      554.60       41.05 o
 -11  12   5       81.17       63.07       20.77 o
 -10  12   5       97.19      105.87       18.50 o
  -9  12   5      449.18      514.73       32.34 o
  -8  12   5       14.43       23.25       14.09 o
  -7  12   5      134.82      145.60       25.19 o
  -6  12   5      332.07      301.31       33.03 o
  -5  12   5      905.02      921.22       52.42 o
  -4  12   5      695.34      793.70       45.57 o
  -3  12   5      277.81      310.20       30.32 o
  -2  12   5      380.20      380.52       35.25 o
  -1  12   5       -6.67        0.13       15.57 o
   0  12   5       48.08       29.85       19.18 o
   1  12   5     1045.11     1153.48       87.18 o
   2  12   5      340.73      417.06       34.58 o
   3  12   5      192.08      228.70       22.16 o
   4  12   5      212.60      206.00       22.74 o
   5  12   5      318.50      350.55       27.90 o
   6  12   5      424.88      464.49       41.11 o
   7  12   5       39.48       32.18       20.20 o
   8  12   5       33.27      106.54       30.91 o
   9  12   5      878.91      845.31       89.15 o
  10  12   5       71.29       50.85       39.28 o
  11  12   5       34.44       34.55       32.84 o
  12  12   5      692.14      614.81       88.52 o
 -14  13   5     1035.87      928.20       95.80 o
 -13  13   5      129.74      143.87       27.47 o
 -12  13   5       90.93      102.35       20.72 o
 -11  13   5      101.20       88.90       25.20 o
 -10  13   5        0.95        1.56        7.36 o
  -9  13   5     1815.26     1706.21       66.25 o
  -8  13   5      584.77      603.58       45.62 o
  -7  13   5     2311.70     2124.54       88.96 o
  -6  13   5      431.05      479.09       39.20 o
  -5  13   5     4681.48     4381.60      132.81 o
  -4  13   5      164.44      176.31       26.96 o
  -3  13   5      733.52      834.89       49.12 o
  -2  13   5      204.10      203.76       27.89 o
  -1  13   5       99.90       86.25       20.91 o
   0  13   5      415.17      455.12       37.42 o
   1  13   5      732.78      781.88       78.09 o
   2  13   5      413.12      419.03       57.35 o
   3  13   5       16.16        7.06       13.24 o
   4  13   5      -22.91        2.42       15.19 o
   5  13   5      263.31      214.90       55.16 o
   6  13   5     1105.88     1188.49       98.55 o
   7  13   5     2335.44     2340.92      149.51 o
   8  13   5      369.10      533.52       63.19 o
   9  13   5      155.47      146.12       45.41 o
  10  13   5       -3.52       16.68       39.32 o
 -13  14   5      278.43      290.27       51.85 o
 -12  14   5        0.69        2.10       16.25 o
 -11  14   5       76.61       44.54       31.36 o
 -10  14   5       58.45       62.19       29.69 o
  -9  14   5       50.57        7.52       19.63 o
  -8  14   5     1293.16     1289.69       68.96 o
  -7  14   5      170.09      162.38       28.06 o
  -6  14   5     2155.10     2050.79       88.97 o
  -5  14   5      468.53      411.91       41.52 o
  -4  14   5      365.07      344.30       37.64 o
  -3  14   5       33.98       36.73       20.58 o
  -2  14   5      167.81      136.38       41.87 o
  -1  14   5      492.01      457.74       66.15 o
   0  14   5       10.88        2.25       30.94 o
   1  14   5      667.81      806.11       77.37 o
   2  14   5       87.22      151.14       29.88 o
   3  14   5       75.62       63.37       23.54 o
   4  14   5      257.69      307.02       34.22 o
   5  14   5      720.95      635.46       83.37 o
   6  14   5      289.87      192.46       54.17 o
   7  14   5      160.50      293.14       45.09 o
  -9  15   5      428.61      478.57       60.51 o
  -8  15   5     1056.15      902.17       95.51 o
  -7  15   5      160.25      200.33       44.38 o
  -6  15   5      803.85      622.07       84.11 o
  -5  15   5      170.60      317.18       42.43 o
  -4  15   5       83.99       75.64       35.07 o
  -3  15   5       70.79       54.43       36.27 o
  -2  15   5      257.89      272.62       53.16 o
  -1  15   5      395.39      541.30       65.75 o
   0  15   5      137.39      127.47       39.12 o
   1  15   5       66.92       72.34       40.03 o
   2  15   5      678.80      833.65       82.64 o
   3  15   5       99.35      108.65       28.59 o
   4  15   5      183.97       20.64       47.11 o
  -8  16   5     1393.64     1378.72      113.76 o
  -7  16   5      184.88      169.70       50.59 o
  -6  16   5     1609.76     1645.26      123.19 o
  -5  16   5      409.36      567.60       64.90 o
  -4  16   5       -0.41       19.08       24.96 o
  -3  16   5      128.78      121.40       44.26 o
  -2  16   5      766.86      725.86       86.47 o
  -1  16   5      296.58      280.24       62.32 o
   2  16   5      -37.09        1.97       32.83 o
   3  16   5      131.50      174.47       39.22 o
   2  17   5        8.93       51.46       28.02 o
 -20   0   6     1775.75     1798.92      124.31 o
 -19   0   6       13.54       25.71       30.52 o
 -18   0   6     5005.76     4402.26      204.35 o
 -17   0   6      798.16      843.85       73.35 o
 -16   0   6     1293.34     1293.57       89.51 o
 -15   0   6     1963.13     1824.77      107.67 o
 -14   0   6     4309.46     4415.91      105.93 o
 -13   0   6     1379.77     1419.72       53.05 o
 -12   0   6        5.64        2.77        7.85 o
 -11   0   6     7426.89     7307.75      142.99 o
 -10   0   6       40.41       50.02       11.57 o
  -9   0   6     2039.78     1812.84       59.39 o
  -8   0   6      255.41      240.96       19.62 o
  -7   0   6    11919.10    11633.41      191.99 o
  -6   0   6    13336.13    12777.38      207.52 o
  -5   0   6     2205.23     2199.51       56.83 o
  -4   0   6    22803.46    21812.40      323.61 o
  -3   0   6     2011.14     2272.98       52.24 o
  -2   0   6     5402.20     5986.30      100.75 o
  -1   0   6      208.03      153.90       16.53 o
   0   0   6     1358.28     1491.07       42.76 o
   1   0   6      627.56      672.44       28.66 o
   2   0   6      581.85      556.26       23.45 o
   3   0   6     1598.49     1972.76       41.04 o
   4   0   6     1987.19     1913.86       47.90 o
   5   0   6     3710.67     3942.27       71.75 o
   6   0   6      253.45      262.52       17.63 o
   7   0   6      796.40      850.90       42.25 o
   8   0   6       33.76       26.16       14.60 o
   9   0   6     7276.44     7120.76      160.93 o
  10   0   6     4323.79     4250.75      118.12 o
  11   0   6       51.91       43.48       19.26 o
  12   0   6      112.25      106.61       34.56 o
  13   0   6      -10.99        0.25       26.27 o
  14   0   6      -28.63       11.71       31.09 o
  15   0   6      352.92      334.18       61.89 o
 -21   1   6      323.00      328.32       58.44 o
 -20   1   6       53.94       30.12       23.39 o
 -19   1   6     1494.65     1468.78       77.52 o
 -18   1   6     1478.75     1546.27       74.73 o
 -17   1   6     1872.95     1808.41       80.51 o
 -16   1   6      112.92      112.40       21.51 o
 -15   1   6      139.50      123.24       22.61 o
 -14   1   6     1438.31     1442.82       39.78 o
 -13   1   6      182.89      177.11       14.46 o
 -12   1   6      283.26      305.41       16.64 o
 -11   1   6      855.72      879.15       27.65 o
 -10   1   6     1201.76     1284.61       32.07 o
  -9   1   6      142.64      123.68        8.93 o
  -8   1   6      280.09      326.47       12.16 o
  -7   1   6     1063.42     1011.80       27.66 o
  -6   1   6     5259.03     5122.24       72.22 o
  -5   1   6    18670.11    18410.57      193.61 o
  -4   1   6      675.72      452.91       17.81 o
  -3   1   6     9071.86     8635.60      105.82 o
  -2   1   6     1411.05     1536.47       30.15 o
  -1   1   6       47.17       60.60        6.01 o
   0   1   6     6331.21     6688.50       73.02 o
   1   1   6        5.83       11.93        5.00 o
   2   1   6     8817.40     8954.18       96.36 o
   3   1   6      102.10       76.01        8.75 o
   4   1   6     8673.39     8647.78       89.60 o
   5   1   6      287.77      335.71       12.75 o
   6   1   6       21.51       30.58        7.14 o
   7   1   6      907.58      957.09       26.97 o
   8   1   6       -4.76       17.46        9.93 o
   9   1   6       72.03      111.26       12.68 o
  10   1   6        1.11       11.58       10.67 o
  11   1   6      681.61      634.40       38.26 o
  12   1   6        0.25        8.11       13.23 o
  13   1   6       43.37       39.23       22.78 o
  14   1   6       62.72       22.72       24.99 o
  15   1   6      126.03      128.05       30.05 o
 -21   2   6      367.39      304.51       60.39 o
 -20   2   6      144.86      184.63       29.69 o
 -19   2   6      627.74      648.96       51.81 o
 -18   2   6      125.48      105.90       25.62 o
 -17   2   6       23.46       37.11       16.15 o
 -16   2   6      119.46      100.44       21.58 o
 -15   2   6       42.26       38.97       10.76 o
 -14   2   6     1907.03     1920.47       56.71 o
 -13   2   6     3530.79     3528.20       65.42 o
 -12   2   6      148.34      164.46       12.89 o
 -11   2   6      738.54      630.11       25.78 o
 -10   2   6     2787.19     2949.99       43.76 o
  -9   2   6      141.71      208.51        6.87 o
  -8   2   6     1128.45      964.62       21.83 o
  -7   2   6     2328.25     2553.79       37.22 o
  -6   2   6     4766.50     5067.40       59.98 o
  -5   2   6     3323.43     3486.79       40.74 o
  -4   2   6      542.90      356.81       12.72 o
  -3   2   6     3350.96     3193.24       40.97 o
  -2   2   6     2989.11     2969.34       43.02 o
  -1   2   6      367.75      306.69       13.66 o
   0   2   6      739.66      872.67       19.80 o
   1   2   6     1263.43     1302.25       27.13 o
   2   2   6       40.85       12.61        6.52 o
   3   2   6      145.38      202.54       10.20 o
   4   2   6       -3.33        8.93        6.05 o
   5   2   6      272.56      330.90       14.50 o
   6   2   6       61.10       59.68        8.94 o
   7   2   6      745.50      753.40       24.33 o
   8   2   6     1647.42     1766.83       38.17 o
   9   2   6     5331.77     5070.80      109.01 o
  10   2   6     1118.80     1071.12       47.04 o
  11   2   6       85.55       87.80       16.49 o
  12   2   6      639.13      631.41       38.75 o
  13   2   6      -13.45        1.66       18.49 o
  14   2   6       87.33      114.77       22.81 o
  15   2   6       27.39       12.94       21.34 o
 -21   3   6       81.78       37.46       42.53 o
 -20   3   6       -2.22       21.65       21.83 o
 -19   3   6      702.56      640.32       54.42 o
 -18   3   6      566.49      499.93       46.87 o
 -17   3   6      404.61      435.10       38.82 o
 -16   3   6      106.85      119.88       20.71 o
 -15   3   6      132.85      147.11       16.84 o
 -14   3   6       50.29       42.47       12.00 o
 -13   3   6     4523.98     4390.05       77.00 o
 -12   3   6     2064.05     2091.14       46.94 o
 -11   3   6       23.52       15.95        7.54 o
 -10   3   6     1396.16     1513.38       29.69 o
  -9   3   6     1346.07     1448.48       28.72 o
  -8   3   6       48.63       56.47        5.25 o
  -7   3   6      837.46      726.48       18.68 o
  -6   3   6    16169.38    15139.81      149.30 o
  -5   3   6    10823.23    10308.62       98.93 o
  -4   3   6     9970.98     9850.31       84.29 o
  -3   3   6    11034.68    11398.71      100.70 o
  -2   3   6     2408.49     2372.34       34.05 o
  -1   3   6     4367.84     4409.93       57.14 o
   0   3   6      130.08      148.82        9.10 o
   1   3   6     1842.69     1886.05       34.53 o
   2   3   6     5244.78     5105.46       68.20 o
   3   3   6     2350.71     2425.47       41.53 o
   4   3   6    16667.77    16838.09      186.58 o
   5   3   6      340.21      348.27       18.09 o
   6   3   6     6351.17     6088.02       94.00 o
   7   3   6       81.45       92.92       10.07 o
   8   3   6     1875.67     1862.97       57.93 o
   9   3   6      339.14      290.75       26.07 o
  10   3   6     2572.48     2709.44       73.28 o
  11   3   6      976.77     1001.02       45.52 o
  12   3   6      624.57      598.15       37.55 o
  13   3   6      513.93      555.76       47.26 o
  14   3   6        0.15        0.54       29.61 o
  15   3   6      348.48      320.89       44.93 o
 -20   4   6      257.15      294.37       50.10 o
 -19   4   6       66.28       27.12       22.96 o
 -18   4   6     1208.73     1348.73       68.39 o
 -17   4   6      200.93      195.87       28.95 o
 -16   4   6     1306.78     1252.71       64.94 o
 -15   4   6      601.85      675.42       33.74 o
 -14   4   6      277.84      258.90       22.68 o
 -13   4   6      924.18      971.73       31.80 o
 -12   4   6       69.24       75.22       11.61 o
 -11   4   6     2249.05     2426.87       48.72 o
 -10   4   6       71.18       85.41        7.88 o
  -9   4   6      482.44      451.16       17.39 o
  -8   4   6       89.20       72.58        7.14 o
  -7   4   6     1501.56     1373.73       29.59 o
  -6   4   6      777.64      626.46       19.92 o
  -5   4   6     1639.15     1720.38       30.75 o
  -4   4   6    12152.27    12394.67      102.41 o
  -3   4   6     8549.77     8159.95       93.10 o
  -2   4   6     1294.59     1043.09       27.62 o
  -1   4   6     6807.08     7192.57       81.38 o
   0   4   6       67.80       89.73        7.43 o
   1   4   6       66.12       54.14        7.80 o
   2   4   6      101.17       59.38        9.69 o
   3   4   6     3998.69     4308.19       66.31 o
   4   4   6     1454.85     1537.77       42.23 o
   5   4   6     1195.29     1077.67       39.19 o
   6   4   6      569.55      629.69       27.11 o
   7   4   6     2499.68     2476.52       61.62 o
   8   4   6     3271.92     3387.17       79.72 o
   9   4   6     1614.02     1620.18       55.62 o
  10   4   6      691.94      728.99       37.41 o
  11   4   6     1215.53     1251.69       51.44 o
  12   4   6       21.66        1.70       19.66 o
  13   4   6      156.31      252.02       29.80 o
  14   4   6       54.10       16.04       21.86 o
  15   4   6      130.68      104.41       29.03 o
 -19   5   6      101.12       43.71       34.75 o
 -18   5   6      391.25      404.48       40.99 o
 -17   5   6       39.30       99.57       18.61 o
 -16   5   6      202.34      163.36       29.08 o
 -15   5   6      263.87      215.71       24.07 o
 -14   5   6     4039.10     3936.96       91.53 o
 -13   5   6      125.47      159.60       16.31 o
 -12   5   6      686.42      654.91       27.44 o
 -11   5   6     1290.51     1279.56       31.24 o
 -10   5   6       41.68       38.85        6.61 o
  -9   5   6       -0.04        0.02       17.74 o
  -8   5   6     5010.97     5130.68       51.82 o
  -7   5   6     3440.30     3378.66       45.77 o
  -6   5   6     3681.83     3549.78       60.54 o
  -5   5   6     3130.49     3046.73       53.54 o
  -4   5   6      770.48      735.85       30.99 o
  -3   5   6     4691.38     4413.05       51.69 o
  -2   5   6     5426.96     4952.01       66.56 o
  -1   5   6     6277.98     6354.18       74.94 o
   0   5   6    10351.41     9737.97      126.34 o
   1   5   6     3990.49     4001.15       74.64 o
   2   5   6       17.62        1.32        8.83 o
   3   5   6     3702.57     3912.24       89.85 o
   4   5   6     2813.67     2823.08       76.37 o
   5   5   6     1001.41     1041.23       42.85 o
   6   5   6     1213.87     1241.50       47.57 o
   7   5   6     1645.10     1633.44       57.02 o
   8   5   6      182.97      185.29       36.10 o
   9   5   6     1324.59     1432.28       59.68 o
  10   5   6        8.10        3.87       11.92 o
  11   5   6      122.33      154.94       18.49 o
  12   5   6        5.01        7.24       21.50 o
  13   5   6     2466.97     2312.12      104.92 o
  14   5   6      243.27      212.42       35.82 o
  15   5   6      140.81       71.77       46.84 o
 -18   6   6      228.64      166.82       49.84 o
 -17   6   6      126.79      152.97       37.84 o
 -16   6   6     1125.01     1145.05       62.37 o
 -15   6   6     2128.34     2065.08       66.57 o
 -14   6   6       -9.60       12.90       10.44 o
 -13   6   6      887.90      909.48       39.47 o
 -12   6   6      886.99      868.10       38.00 o
 -11   6   6     5489.91     5338.23       89.19 o
 -10   6   6      289.10      271.73       15.10 o
  -9   6   6     7231.32     6950.14       90.26 o
  -8   6   6     1225.81     1244.62       29.95 o
  -7   6   6     3565.73     3390.71       64.96 o
  -6   6   6      285.86      248.98       17.08 o
  -5   6   6      634.62      719.82       29.31 o
  -4   6   6     3988.82     4044.89       97.91 o
  -3   6   6     4216.86     3979.55       75.27 o
  -2   6   6     1514.75     1671.72       32.47 o
  -1   6   6     6467.28     6113.50       84.93 o
   0   6   6     7708.71     7841.20      121.65 o
   1   6   6     1063.97     1119.33       45.74 o
   2   6   6     1656.01     1723.20       57.88 o
   3   6   6      116.54      139.24       16.21 o
   4   6   6     2646.57     2650.83       75.71 o
   5   6   6      106.65       91.55       16.60 o
   6   6   6       63.10       56.94       13.24 o
   7   6   6     3376.85     3347.64      145.36 o
   8   6   6     3355.58     3465.07      148.56 o
   9   6   6      118.28      138.92       29.06 o
  10   6   6       12.50        7.21       14.24 o
  11   6   6      631.42      708.28       67.47 o
  12   6   6     1673.26     1740.62       83.51 o
  13   6   6       85.05       60.62       24.77 o
  14   6   6     1851.93     1678.73       94.11 o
  15   6   6      220.24      226.06       51.84 o
 -18   7   6      -37.24        2.19       35.70 o
 -17   7   6       32.22       73.82       27.53 o
 -16   7   6      265.05      287.87       33.20 o
 -15   7   6      121.01      147.77       24.34 o
 -14   7   6      880.31      892.58       54.18 o
 -13   7   6      242.83      277.28       29.58 o
 -12   7   6     1516.77     1491.40       68.52 o
 -11   7   6      216.98      231.72       19.81 o
 -10   7   6     1180.57     1181.40       43.54 o
  -9   7   6      452.54      423.32       26.58 o
  -8   7   6      596.57      625.05       30.37 o
  -7   7   6      682.76      789.52       32.09 o
  -6   7   6      738.69      763.09       33.43 o
  -5   7   6      770.43      753.21       33.48 o
  -4   7   6      824.35      796.53       34.22 o
  -3   7   6     1354.58     1333.04       39.65 o
  -2   7   6        7.62       10.12        8.60 o
  -1   7   6      386.04      407.03       20.92 o
   0   7   6      194.01      169.34       15.13 o
   1   7   6       11.47       13.04       11.49 o
   2   7   6     1082.61     1155.09       47.92 o
   3   7   6        3.13        4.49       12.67 o
   4   7   6     1660.69     1724.01       60.70 o
   5   7   6       34.14       30.97       12.78 o
   6   7   6       -1.04        7.31       12.22 o
   7   7   6     1465.63     1581.45       93.46 o
   8   7   6       16.08       28.51       18.60 o
   9   7   6       28.48       38.70       24.15 o
  10   7   6       72.91       84.43       30.35 o
  11   7   6      121.85      106.95       29.89 o
  12   7   6      240.25      264.98       44.59 o
  13   7   6      106.07      177.50       32.68 o
  14   7   6       42.81       31.03       20.15 o
  15   7   6      445.27      415.88       68.50 o
 -17   8   6       31.67        0.73       26.86 o
 -16   8   6      332.48      247.42       39.03 o
 -15   8   6     1912.86     1810.25       85.38 o
 -14   8   6      201.25      207.81       29.16 o
 -13   8   6       71.42       70.48       19.97 o
 -12   8   6     1514.94     1676.34       71.22 o
 -11   8   6      190.06      174.72       21.39 o
 -10   8   6     1276.13     1239.79       47.83 o
  -9   8   6     1367.63     1404.85       49.16 o
  -8   8   6     1932.52     1874.11       58.25 o
  -7   8   6     1046.94     1085.64       41.10 o
  -6   8   6      396.93      361.57       25.68 o
  -5   8   6        1.91       27.16       10.49 o
  -4   8   6     1006.18      992.98       39.88 o
  -3   8   6      162.95      193.30       11.09 o
  -2   8   6     1415.48     1410.19       42.51 o
  -1   8   6       83.76       73.55       12.09 o
   0   8   6     7333.12     7448.85      155.20 o
   1   8   6     1167.25     1184.61       51.85 o
   2   8   6      409.76      430.74       31.30 o
   3   8   6      173.35      143.70       20.72 o
   4   8   6      385.33      404.51       30.02 o
   5   8   6       42.86       39.19       13.21 o
   6   8   6      183.55      198.21       21.42 o
   7   8   6      494.59      440.84       55.19 o
   8   8   6      854.97      907.35       74.44 o
   9   8   6       37.04        0.58       25.02 o
  10   8   6     1103.83     1012.64       89.81 o
  11   8   6     1185.30     1148.90       95.47 o
  12   8   6      204.62      139.79       42.09 o
  13   8   6        1.87        1.18       28.13 o
  14   8   6      516.62      620.82       68.61 o
 -17   9   6      127.45       40.31       40.49 o
 -16   9   6      324.45      349.02       38.20 o
 -15   9   6      626.50      695.30       50.89 o
 -14   9   6     2439.61     2330.06       97.96 o
 -13   9   6      778.12      726.09       53.98 o
 -12   9   6      517.37      535.14       42.80 o
 -11   9   6     4500.48     4379.26      100.63 o
 -10   9   6     2547.29     2468.11       71.84 o
  -9   9   6      302.53      338.53       25.33 o
  -8   9   6     3173.02     3221.29       80.43 o
  -7   9   6     2947.49     2881.14       76.24 o
  -6   9   6      107.84       89.88       16.35 o
  -5   9   6       26.73       25.66       10.90 o
  -4   9   6      423.52      476.15       27.27 o
  -3   9   6     2257.22     2184.00       50.46 o
  -2   9   6      176.77      173.17       19.09 o
  -1   9   6     8402.85     8843.30      144.60 o
   0   9   6     1666.27     1682.45       65.47 o
   1   9   6     1452.19     1426.56       60.41 o
   2   9   6       62.49       90.09       15.20 o
   3   9   6     1867.75     1933.03       70.01 o
   4   9   6        3.41       17.08       13.16 o
   5   9   6      222.53      198.87       23.65 o
   6   9   6     2132.34     2205.83       77.42 o
   7   9   6      391.89      395.41       34.94 o
   8   9   6      160.21      129.57       23.18 o
   9   9   6      191.46      176.35       39.07 o
  10   9   6       38.90       23.55       27.03 o
  11   9   6      212.91      250.02       43.91 o
  12   9   6       59.00      112.13       33.21 o
  13   9   6     3654.57     2938.53      184.86 o
 -16  10   6      -10.18       22.50       17.49 o
 -15  10   6      156.69      170.08       29.26 o
 -14  10   6      787.87      902.95       58.11 o
 -13  10   6     1808.84     1761.81       85.02 o
 -12  10   6      103.92      110.02       24.57 o
 -11  10   6       49.74       12.99       15.08 o
 -10  10   6     1011.20     1071.48       46.47 o
  -9  10   6      208.13      211.59       21.66 o
  -8  10   6      -12.87        2.70       14.79 o
  -7  10   6      534.60      565.98       32.89 o
  -6  10   6      423.29      421.75       29.46 o
  -5  10   6       91.33       82.39       19.32 o
  -4  10   6     1396.79     1463.12       61.27 o
  -3  10   6        9.52       30.30       12.88 o
  -2  10   6     1828.75     1893.86       59.71 o
  -1  10   6     8273.81     8412.38      147.06 o
   0  10   6     4620.02     4520.42      101.33 o
   1  10   6        0.04        1.51       40.13 o
   2  10   6     3779.81     3640.39       91.22 o
   3  10   6     1270.06     1355.66       59.03 o
   4  10   6     2156.84     2041.59       77.44 o
   5  10   6      264.46      252.71       27.94 o
   6  10   6     1114.33     1125.83       82.85 o
   7  10   6      197.90      236.30       40.58 o
   8  10   6      178.11      235.08       37.16 o
   9  10   6      287.69      290.09       47.41 o
  10  10   6      764.64      780.95       76.50 o
  11  10   6       -2.36        0.90       26.83 o
  12  10   6      299.25      418.26       57.83 o
  13  10   6      -18.59        1.97       31.28 o
 -16  11   6      182.69      216.79       48.42 o
 -15  11   6       99.32       74.04       26.92 o
 -14  11   6       44.17       11.38       20.43 o
 -13  11   6       -6.20        0.58       21.99 o
 -12  11   6      -24.79        6.86       19.59 o
 -11  11   6      107.96      149.89       22.99 o
 -10  11   6     1056.71     1107.90       49.09 o
  -9  11   6      -11.10        3.06       14.20 o
  -8  11   6      563.59      603.92       35.49 o
  -7  11   6      219.32      234.24       27.34 o
  -6  11   6       -4.58        6.00       13.60 o
  -5  11   6      671.88      665.26       43.93 o
  -4  11   6      294.65      320.97       29.57 o
  -3  11   6      224.18      249.82       27.25 o
  -2  11   6       -8.44        1.84       14.36 o
  -1  11   6        7.97        4.50       16.43 o
   0  11   6        7.21        5.11       11.53 o
   1  11   6      546.88      652.61       34.11 o
   2  11   6       26.90       45.40       12.48 o
   3  11   6      326.40      334.24       26.81 o
   4  11   6      321.01      360.42       28.51 o
   5  11   6       12.02        3.78       13.94 o
   6  11   6      462.78      477.44       41.29 o
   7  11   6      -15.87        0.07       18.55 o
   8  11   6      971.60     1041.15       64.40 o
   9  11   6      129.23      131.59       27.53 o
  10  11   6      127.31       63.00       42.07 o
  11  11   6      109.45      133.68       44.08 o
  12  11   6       50.27       31.59       34.39 o
 -15  12   6       71.34        5.13       37.32 o
 -14  12   6      212.49      203.78       34.92 o
 -13  12   6      557.07      575.93       50.16 o
 -12  12   6      162.25      149.65       29.72 o
 -11  12   6      327.61      251.30       38.24 o
 -10  12   6       63.48       90.43       17.13 o
  -9  12   6      427.85      457.85       33.60 o
  -8  12   6      542.23      556.59       36.52 o
  -7  12   6     1825.64     1803.03       77.64 o
  -6  12   6      865.87      916.65       52.53 o
  -5  12   6      267.51      342.78       30.25 o
  -4  12   6      440.68      431.86       38.32 o
  -3  12   6      555.73      501.90       41.85 o
  -2  12   6     6607.76     6444.00      161.00 o
  -1  12   6     1313.39     1398.58       54.18 o
   0  12   6      169.64      235.18       28.19 o
   1  12   6      886.90      920.66       44.79 o
   2  12   6      179.93      176.49       21.05 o
   3  12   6      561.22      611.95       36.88 o
   4  12   6       95.49       64.88       19.85 o
   5  12   6     4083.21     4280.65      131.40 o
   6  12   6      -13.94       19.64       22.58 o
   7  12   6      308.90      324.43       37.58 o
   8  12   6        5.16       52.52       32.11 o
   9  12   6      913.45      732.05       95.45 o
  10  12   6      226.76      196.36       52.38 o
 -13  13   6       24.54        8.01       22.28 o
 -12  13   6        0.79        7.28       11.59 o
 -11  13   6       48.46       65.71       18.74 o
 -10  13   6       39.08       47.51       18.54 o
  -9  13   6       27.55       49.97       21.50 o
  -8  13   6     1413.29     1387.36       70.50 o
  -7  13   6      606.11      575.14       46.57 o
  -6  13   6      -20.94       16.67       20.59 o
  -5  13   6       58.76       59.20       20.74 o
  -4  13   6       74.39       65.71       21.25 o
  -3  13   6      241.43      220.38       30.03 o
  -2  13   6       14.98        8.31       18.43 o
  -1  13   6     1404.78     1282.02       57.88 o
   0  13   6     1899.78     2117.19       68.40 o
   1  13   6      458.52      436.10       43.88 o
   2  13   6      668.38      663.01       40.41 o
   3  13   6       -0.49        9.41       12.08 o
   4  13   6       11.93        1.99       16.78 o
   5  13   6       72.67       54.76       21.52 o
   6  13   6      -16.91       28.35       33.70 o
   7  13   6      898.56      652.12       93.75 o
   8  13   6      -21.14        7.53       39.85 o
 -12  14   6      162.37      160.69       42.64 o
 -11  14   6      306.71      259.65       51.15 o
 -10  14   6        1.64       14.42       17.24 o
  -9  14   6      153.80      152.52       22.91 o
  -8  14   6      167.63      199.12       24.11 o
  -7  14   6       31.56       41.09       19.94 o
  -6  14   6      482.94      502.84       44.36 o
  -5  14   6       29.25       68.97       18.66 o
  -4  14   6     1927.74     1960.64       84.77 o
  -3  14   6     2589.35     2538.52       99.51 o
  -2  14   6      582.11      664.06       46.53 o
  -1  14   6      850.72      772.62       46.91 o
   0  14   6       79.98       62.47       23.83 o
   1  14   6       67.49       43.68       24.61 o
   2  14   6      -11.81       21.57       21.33 o
   3  14   6     1973.83     1663.89       89.84 o
   4  14   6      278.49      272.62       57.29 o
   5  14   6      683.29      704.99       84.22 o
   6  14   6      251.42      220.29       53.50 o
 -11  15   6      -62.96       11.17       39.94 o
 -10  15   6      660.63      621.69       72.83 o
  -9  15   6       -6.97       14.36       22.65 o
  -8  15   6      737.62      804.07       81.38 o
  -7  15   6      146.83       98.48       30.31 o
  -6  15   6      730.16      664.09       80.53 o
  -5  15   6     1217.47     1140.17      104.57 o
  -4  15   6       78.73       75.27       32.98 o
  -3  15   6      780.67      678.22       86.09 o
  -2  15   6      335.79      337.44       43.29 o
  -1  15   6      196.76      228.70       36.16 o
   0  15   6      361.50      332.00       43.11 o
   1  15   6       10.50       15.19       21.93 o
   2  15   6      818.59      829.50       61.42 o
   3  15   6      -29.16        9.77       20.37 o
  -9  16   6      175.54      132.66       43.96 o
  -8  16   6      -14.26       44.73       27.71 o
  -7  16   6      287.54      295.04       54.55 o
  -6  16   6      128.84      103.78       44.03 o
  -5  16   6      804.07      720.16       88.72 o
  -4  16   6      487.27      453.47       68.06 o
  -3  16   6      -47.27        2.61       27.82 o
  -2  16   6       32.58       47.92       30.87 o
  -1  16   6      487.60      400.17       69.48 o
   0  16   6      -12.76       43.59       28.84 o
   1  16   6       37.51        5.79       32.46 o
   2  16   6      -33.01        1.16       36.05 o
 -21   1   7       58.88       15.45       33.57 o
 -20   1   7     1468.73     1366.39       78.37 o
 -19   1   7      238.19      173.47       33.84 o
 -18   1   7      314.87      286.14       37.06 o
 -17   1   7      554.29      580.18       43.72 o
 -16   1   7       77.15       69.26       19.27 o
 -15   1   7      119.77      118.96       15.40 o
 -14   1   7       83.08       87.79       11.43 o
 -13   1   7     4845.88     4665.93       80.73 o
 -12   1   7      553.88      567.63       23.46 o
 -11   1   7     4711.32     4815.65       76.20 o
 -10   1   7      670.52      685.71       20.14 o
  -9   1   7     2359.12     2270.81       40.29 o
  -8   1   7      279.28      280.88       15.12 o
  -7   1   7      308.43      296.22       15.88 o
  -6   1   7    13625.91    13698.18      152.94 o
  -5   1   7       56.75       40.97        6.22 o
  -4   1   7    16639.24    16595.17      178.45 o
  -3   1   7     1488.83     1520.96       33.14 o
  -2   1   7     1388.49     1398.41       32.02 o
  -1   1   7     1307.57     1094.23       27.91 o
   0   1   7     9401.11     9767.83      102.25 o
   1   1   7     2692.13     2974.32       44.12 o
   2   1   7     2172.99     2194.20       39.71 o
   3   1   7      121.74      100.28        9.05 o
   4   1   7      244.90      218.31       12.67 o
   5   1   7      686.00      647.93       20.75 o
   6   1   7      610.46      700.66       20.16 o
   7   1   7     4463.39     4399.61       69.99 o
   8   1   7     2883.20     2797.30       65.23 o
   9   1   7     1423.46     1508.28       45.79 o
  10   1   7      176.13      196.97       17.55 o
  11   1   7      430.90      372.05       32.17 o
  12   1   7      749.98      780.06       43.39 o
  13   1   7      263.39      341.38       36.29 o
  14   1   7        0.77        5.33       11.13 o
  15   1   7      126.41      185.30       41.08 o
 -21   2   7      353.24      401.37       56.90 o
 -20   2   7      432.99      480.72       43.53 o
 -19   2   7     1337.80     1336.54       72.36 o
 -18   2   7     1711.15     1771.91       79.83 o
 -17   2   7       24.65       15.58       16.55 o
 -16   2   7      312.56      284.82       32.94 o
 -15   2   7      378.51      403.92       25.92 o
 -14   2   7     2057.42     2111.10       49.84 o
 -13   2   7      985.68     1026.63       32.80 o
 -12   2   7     2357.71     2559.11       51.26 o
 -11   2   7       -4.38        6.09        6.31 o
 -10   2   7       36.72       48.38        4.68 o
  -9   2   7       41.87       43.96        6.82 o
  -8   2   7      823.07      691.25       26.04 o
  -7   2   7    10563.35    10896.83      111.04 o
  -6   2   7     3536.71     3145.88       50.43 o
  -5   2   7    22781.72    22721.71      175.94 o
  -4   2   7      249.83      225.43       11.95 o
  -3   2   7     1755.33     1823.74       32.75 o
  -2   2   7      259.38      263.83       12.34 o
  -1   2   7     1277.01     1410.06       28.04 o
   0   2   7     1273.97     1400.71       28.42 o
   1   2   7      234.19      291.94       12.36 o
   2   2   7    10290.28    10319.55      113.13 o
   3   2   7       21.65        7.98        6.61 o
   4   2   7       25.64       27.47        6.72 o
   5   2   7     1624.93     1570.30       33.05 o
   6   2   7      273.18      264.12       15.72 o
   7   2   7     3457.13     3551.55       59.91 o
   8   2   7      717.08      787.12       31.31 o
   9   2   7     5479.98     5418.76       98.14 o
  10   2   7      616.28      625.80       36.72 o
  11   2   7       26.91        9.21       15.04 o
  12   2   7      193.37      172.00       24.00 o
  13   2   7      164.82      123.40       29.46 o
  14   2   7        1.76        4.66       20.24 o
  15   2   7      538.15      424.37       75.89 o
 -21   3   7      -29.80        2.89       29.04 o
 -20   3   7      862.71      813.74       61.99 o
 -19   3   7      138.93      150.93       28.10 o
 -18   3   7      152.48      126.10       26.40 o
 -17   3   7       60.98       35.21       19.46 o
 -16   3   7      579.53      593.83       43.36 o
 -15   3   7       34.24       49.57       12.43 o
 -14   3   7      472.62      482.68       28.26 o
 -13   3   7      531.46      588.33       24.30 o
 -12   3   7      123.85      110.47       11.95 o
 -11   3   7     3272.56     3392.15       51.29 o
 -10   3   7     4076.46     4163.56       51.25 o
  -9   3   7     2791.37     2822.92       40.01 o
  -8   3   7       27.05       32.50        5.70 o
  -7   3   7     1398.40     1226.09       25.82 o
  -6   3   7     2173.83     2402.98       33.01 o
  -5   3   7     2079.12     1777.48       27.60 o
  -4   3   7      151.86      137.19        8.57 o
  -3   3   7      104.81      124.79        8.59 o
  -2   3   7      115.94       94.84        9.07 o
  -1   3   7      996.06      967.89       25.05 o
   0   3   7      192.40      229.45       11.58 o
   1   3   7      463.86      439.80       17.57 o
   2   3   7      489.40      514.28       18.51 o
   3   3   7      468.24      448.29       18.33 o
   4   3   7     3455.38     3494.57       56.06 o
   5   3   7     2202.02     2306.93       49.50 o
   6   3   7      490.52      474.30       20.65 o
   7   3   7       17.84       18.24        8.06 o
   8   3   7     2741.96     2870.05       74.28 o
   9   3   7     1098.52     1053.95       47.44 o
  10   3   7      238.01      180.06       23.82 o
  11   3   7      176.13      164.51       21.76 o
  12   3   7     4716.81     4531.93      114.31 o
  13   3   7     1399.13     1377.38       79.57 o
  14   3   7      -50.23       16.22       26.94 o
  15   3   7       26.41       44.59       27.31 o
 -20   4   7      128.56      156.81       38.23 o
 -19   4   7      214.41      182.34       33.17 o
 -18   4   7       63.06       72.45       21.52 o
 -17   4   7      262.11      208.22       31.49 o
 -16   4   7      101.30       96.11       16.18 o
 -15   4   7      571.09      581.19       33.18 o
 -14   4   7      231.83      279.84       21.59 o
 -13   4   7      232.54      210.61       16.84 o
 -12   4   7      120.00      120.08       12.29 o
 -11   4   7     1328.12     1383.82       31.23 o
 -10   4   7     3928.97     4135.31       58.60 o
  -9   4   7      906.26      917.99       21.55 o
  -8   4   7     2173.95     2203.42       38.78 o
  -7   4   7     3985.05     3835.99       49.26 o
  -6   4   7     4317.64     3912.25       51.62 o
  -5   4   7      743.12      695.52       17.82 o
  -4   4   7     5879.69     5463.61       64.61 o
  -3   4   7    10300.60    10132.44      110.91 o
  -2   4   7     4703.56     4771.07       63.59 o
  -1   4   7     4057.77     4013.40       58.33 o
   0   4   7     3922.06     4286.49       58.01 o
   1   4   7        0.42       12.97        5.44 o
   2   4   7     3241.94     3309.68       53.24 o
   3   4   7      168.50      140.47       13.61 o
   4   4   7     7837.27     7953.88      109.78 o
   5   4   7      384.18      414.38       23.48 o
   6   4   7      946.38      974.96       37.15 o
   7   4   7       19.37        7.05       10.77 o
   8   4   7      287.55      321.45       24.32 o
   9   4   7      129.08      134.32       18.35 o
  10   4   7      210.39      209.79       21.97 o
  11   4   7     1163.79     1152.58       52.02 o
  12   4   7      343.60      372.25       40.84 o
  13   4   7     1940.58     1935.52       94.25 o
  14   4   7      413.52      442.53       45.19 o
 -19   5   7      -27.07       40.65       32.98 o
 -18   5   7      532.20      555.32       70.68 o
 -17   5   7      129.24      121.31       25.65 o
 -16   5   7      134.58      128.28       19.47 o
 -15   5   7        6.99        5.51       13.44 o
 -14   5   7      170.78      169.52       18.58 o
 -13   5   7     3244.40     3288.70       65.99 o
 -12   5   7       69.07       67.01       10.72 o
 -11   5   7       -0.39        6.95        4.98 o
 -10   5   7        2.81        6.26        6.57 o
  -9   5   7      379.82      384.52       16.85 o
  -8   5   7     1612.20     1666.70       34.62 o
  -7   5   7      284.91      273.01       16.74 o
  -6   5   7     1906.42     1988.07       41.72 o
  -5   5   7      428.21      388.44       19.23 o
  -4   5   7    10147.10     9981.68      107.87 o
  -3   5   7      350.66      283.44       17.27 o
  -2   5   7     3481.66     3448.02       47.21 o
  -1   5   7     7546.62     7142.13       91.32 o
   0   5   7       48.25       37.08       10.01 o
   1   5   7     1497.18     1596.09       38.02 o
   2   5   7      163.87      117.56       19.05 o
   3   5   7     6555.12     6632.84      110.67 o
   4   5   7       75.66      107.72       11.90 o
   5   5   7       -5.96        7.51        9.21 o
   6   5   7      328.25      333.31       22.51 o
   7   5   7      445.66      459.79       37.03 o
   8   5   7     1762.89     1893.10       76.38 o
   9   5   7      833.91      937.89       41.83 o
  10   5   7     2215.67     2043.28       71.33 o
  11   5   7      525.93      447.07       35.96 o
  12   5   7        8.70       18.22       21.18 o
  13   5   7       64.70       66.50       21.43 o
  14   5   7     1370.28     1273.59       81.49 o
 -18   6   7       30.58       58.66       27.74 o
 -17   6   7      -45.90        0.04       34.45 o
 -16   6   7       29.16       25.06       18.03 o
 -15   6   7       52.09       40.06       17.43 o
 -14   6   7        1.84        1.08       11.18 o
 -13   6   7      587.01      638.38       32.21 o
 -12   6   7      459.58      472.30       23.06 o
 -11   6   7       17.58       25.73        7.45 o
 -10   6   7      767.15      725.12       24.84 o
  -9   6   7      850.82      878.64       25.54 o
  -8   6   7     3215.91     3049.09       53.20 o
  -7   6   7     3499.64     3648.48       55.59 o
  -6   6   7      590.91      601.89       29.75 o
  -5   6   7     1757.73     1654.79       51.84 o
  -4   6   7      103.66       98.76       11.44 o
  -3   6   7     2915.69     3034.40       39.68 o
  -2   6   7       94.62       83.41        8.56 o
  -1   6   7      447.96      423.14       18.55 o
   0   6   7       83.90       90.35       11.44 o
   1   6   7      666.76      714.14       29.08 o
   2   6   7      512.69      530.16       26.45 o
   3   6   7       11.29        1.76        9.05 o
   4   6   7     3168.34     3201.96       72.44 o
   5   6   7     1178.73     1114.12       42.69 o
   6   6   7       10.72        3.26       10.99 o
   7   6   7      127.75       99.49       22.81 o
   8   6   7     2150.38     2151.57       86.06 o
   9   6   7     1336.65     1362.20       53.32 o
  10   6   7       -4.00        4.09       13.87 o
  11   6   7       71.90       47.71       20.85 o
  12   6   7      235.76      230.89       34.37 o
  13   6   7       -1.81        0.63       19.13 o
  14   6   7      -20.82       12.12       31.64 o
 -18   7   7      556.99      469.54       73.17 o
 -17   7   7      406.90      437.91       59.23 o
 -16   7   7      377.08      328.50       39.82 o
 -15   7   7      429.48      447.04       39.57 o
 -14   7   7      772.17      950.47       52.10 o
 -13   7   7      326.60      332.50       33.98 o
 -12   7   7      468.56      474.30       39.20 o
 -11   7   7     2427.06     2399.47       65.78 o
 -10   7   7      448.64      431.64       28.10 o
  -9   7   7    24012.23    23549.58      310.00 o
  -8   7   7     4050.20     4054.18       75.22 o
  -7   7   7     2105.32     2017.56       51.02 o
  -6   7   7      501.87      507.16       28.67 o
  -5   7   7       25.94        0.98       13.25 o
  -4   7   7      107.65      109.78       18.94 o
  -3   7   7      766.06      706.67       46.28 o
  -2   7   7     5111.24     5247.21       89.44 o
  -1   7   7    11996.07    11616.79      141.69 o
   0   7   7      142.53      134.72       15.19 o
   1   7   7      196.60      264.73       17.42 o
   2   7   7        0.97       13.99        4.69 o
   3   7   7     3197.92     3168.88       90.92 o
   4   7   7     1585.66     1539.61       61.33 o
   5   7   7     1019.59     1077.92       48.74 o
   6   7   7      201.16      226.46       22.50 o
   7   7   7      286.32      244.37       43.67 o
   8   7   7       -5.05       10.72       19.29 o
   9   7   7       33.34       22.92       26.87 o
  10   7   7     1034.56      937.89       63.83 o
  11   7   7      580.88      631.75       50.05 o
  12   7   7      762.69      783.80       59.16 o
  13   7   7       27.82        3.19       22.13 o
  14   7   7      899.66      699.83       95.26 o
 -17   8   7      264.09      371.62       51.61 o
 -16   8   7      687.98      703.24       53.29 o
 -15   8   7      180.70      167.14       29.88 o
 -14   8   7      603.25      577.58       47.92 o
 -13   8   7       11.79       19.41       16.23 o
 -12   8   7     1515.48     1550.84       71.62 o
 -11   8   7      218.20      258.83       20.88 o
 -10   8   7     8898.54     8616.55      152.31 o
  -9   8   7     4050.08     3836.34       91.45 o
  -8   8   7     1934.97     1994.31       59.66 o
  -7   8   7     2095.16     2032.87       61.80 o
  -6   8   7      549.19      559.01       30.78 o
  -5   8   7       95.04       88.38       15.50 o
  -4   8   7     1262.93     1298.80       46.10 o
  -3   8   7     3526.16     3578.48       73.73 o
  -2   8   7     1060.48     1133.64       37.82 o
  -1   8   7      164.59      146.65       16.02 o
   0   8   7     1967.24     1858.60       63.41 o
   1   8   7       54.45       41.97       13.81 o
   2   8   7      796.08      817.65       44.25 o
   3   8   7       53.74       78.11       14.32 o
   4   8   7     4396.84     4359.68      113.89 o
   5   8   7      642.09      675.39       39.59 o
   6   8   7     2534.72     2507.93      129.57 o
   7   8   7      279.21      319.18       44.25 o
   8   8   7       86.25       53.23       27.20 o
   9   8   7      286.04      275.36       50.16 o
  10   8   7      -13.11        5.48       23.75 o
  11   8   7      969.14      885.29       65.17 o
  12   8   7       68.68       74.96       23.45 o
  13   8   7     1412.75     1400.19      115.10 o
 -17   9   7      -24.57        1.70       19.57 o
 -16   9   7        5.32        9.02       22.36 o
 -15   9   7       32.51       66.43       16.34 o
 -14   9   7        1.56       16.68       22.28 o
 -13   9   7       21.64        1.28       18.23 o
 -12   9   7        2.76        0.07       15.71 o
 -11   9   7     1258.83     1282.49       50.37 o
 -10   9   7      129.30      132.23       18.66 o
  -9   9   7       30.46       59.16       12.50 o
  -8   9   7     2966.83     3036.08       78.32 o
  -7   9   7       91.44       93.84       16.25 o
  -6   9   7      168.29      221.06       19.17 o
  -5   9   7      308.92      325.68       25.00 o
  -4   9   7      352.20      391.70       26.45 o
  -3   9   7      126.26      151.16       17.77 o
  -2   9   7        6.34        0.06        9.51 o
  -1   9   7      795.13      889.52       34.19 o
   0   9   7      204.55      294.64       24.66 o
   1   9   7       99.84      112.81       19.34 o
   2   9   7     1615.21     1513.90       66.16 o
   3   9   7       19.48       16.60       13.66 o
   4   9   7       17.46       24.95       14.03 o
   5   9   7      143.46      128.48       22.22 o
   6   9   7       -0.43       22.19       14.31 o
   7   9   7       11.94        6.11       22.22 o
   8   9   7       77.64      134.45       33.43 o
   9   9   7      927.66      834.18       83.99 o
  10   9   7      358.39      334.66       56.69 o
  11   9   7        2.91        0.01       25.67 o
  12   9   7      237.36      185.02       36.67 o
  13   9   7      361.66      475.61       59.24 o
 -17  10   7      267.63      302.29       51.91 o
 -16  10   7      934.43     1031.00       65.21 o
 -15  10   7       25.61       20.31       20.34 o
 -14  10   7      116.55      133.82       24.03 o
 -13  10   7       54.42       51.99       21.66 o
 -12  10   7        0.95        6.20        9.78 o
 -11  10   7       -5.03        0.55       19.11 o
 -10  10   7     1217.37     1136.87       52.19 o
  -9  10   7      191.60      133.61       22.12 o
  -8  10   7        6.43       23.93       14.48 o
  -7  10   7      987.29      983.97       44.93 o
  -6  10   7        9.09        0.43       12.41 o
  -5  10   7     1750.15     1935.85       59.84 o
  -4  10   7       17.21       35.45       12.98 o
  -3  10   7     3967.79     4144.32       94.38 o
  -2  10   7      627.69      645.17       35.87 o
  -1  10   7      465.03      487.03       31.20 o
   0  10   7      715.11      698.59       38.09 o
   1  10   7      320.37      309.70       31.47 o
   2  10   7     2717.26     2807.28       91.14 o
   3  10   7       16.46       17.89       13.47 o
   4  10   7     2679.09     2771.59       91.35 o
   5  10   7      201.19      263.66       26.29 o
   6  10   7     1452.91     1322.74       99.95 o
   7  10   7       20.46       38.67       19.57 o
   8  10   7       28.32       29.20       24.61 o
   9  10   7       24.59       23.03       28.14 o
  10  10   7       48.25       83.39       26.99 o
  11  10   7      224.90      240.65       48.45 o
  12  10   7      174.72       87.80       46.08 o
 -17  11   7      103.03       96.10       35.33 o
 -16  11   7      365.26      382.02       63.61 o
 -15  11   7      523.24      503.70       49.98 o
 -14  11   7      655.75      542.09       54.32 o
 -13  11   7       -4.37        9.15       22.75 o
 -12  11   7      -16.02        0.10       23.40 o
 -11  11   7     1120.05     1020.64       66.72 o
 -10  11   7      857.44      752.36       44.68 o
  -9  11   7     1727.21     1734.18       63.38 o
  -8  11   7       71.29       57.44       17.47 o
  -7  11   7     1474.11     1586.38       58.00 o
  -6  11   7      152.73      173.36       20.79 o
  -5  11   7      299.29      321.67       26.91 o
  -4  11   7     1348.68     1319.24       53.85 o
  -3  11   7      999.71      916.40       46.16 o
  -2  11   7     1565.61     1552.92       57.93 o
  -1  11   7     1394.83     1504.58       55.57 o
   0  11   7      293.29      313.52       26.45 o
   1  11   7     1098.34     1087.08       49.51 o
   2  11   7     1122.59     1292.72       50.07 o
   3  11   7     1425.74     1416.13       57.05 o
   4  11   7       14.38       22.12       16.24 o
   5  11   7     4523.94     4520.50      188.91 o
   6  11   7      440.09      325.60       58.86 o
   7  11   7       23.94        6.18       23.99 o
   8  11   7      -15.59       10.39       28.55 o
   9  11   7      706.46      728.00       76.48 o
  10  11   7      -30.25        3.52       22.56 o
  11  11   7      156.38       48.24       46.52 o
 -15  12   7       16.06       15.06       30.50 o
 -14  12   7      869.51      797.04       64.26 o
 -13  12   7      445.95      478.90       45.07 o
 -12  12   7       95.29      101.08       26.51 o
 -11  12   7      436.10      495.73       43.67 o
 -10  12   7     1985.22     1828.13       71.59 o
  -9  12   7      998.53     1012.33       50.57 o
  -8  12   7     1006.16     1022.05       50.08 o
  -7  12   7       18.29       37.05       14.70 o
  -6  12   7       60.76       45.87       16.44 o
  -5  12   7     3218.08     2982.90       89.66 o
  -4  12   7       18.55       26.72       14.84 o
  -3  12   7       75.48      104.43       18.23 o
  -2  12   7      948.93      997.82       47.00 o
  -1  12   7       64.62       92.65       16.13 o
   0  12   7      679.88      704.29       41.98 o
   1  12   7      203.49      204.62       23.26 o
   2  12   7       18.95       30.17       13.66 o
   3  12   7      466.55      458.91       34.08 o
   4  12   7     1443.22     1415.10       59.16 o
   5  12   7      430.45      386.24       43.37 o
   6  12   7      128.42      127.90       28.25 o
   7  12   7       36.28       40.45       19.63 o
   8  12   7       19.92       87.27       19.59 o
   9  12   7      360.30      249.85       65.89 o
 -13  13   7      680.43      578.45       77.03 o
 -12  13   7      795.09      722.33       61.52 o
 -11  13   7      794.71      723.34       60.75 o
 -10  13   7       12.96        2.23       17.06 o
  -9  13   7      235.45      247.06       27.93 o
  -8  13   7      557.23      533.25       39.18 o
  -7  13   7       -5.71        7.64       13.97 o
  -6  13   7     3634.25     3459.26       99.40 o
  -5  13   7       43.07       59.21       17.73 o
  -4  13   7     2829.70     2747.55       86.06 o
  -3  13   7       70.06       70.43       17.05 o
  -2  13   7       81.98       80.18       18.39 o
  -1  13   7       13.92       10.95       16.06 o
   0  13   7     2184.87     2055.64       94.41 o
   1  13   7     2175.47     2077.45       75.39 o
   2  13   7       44.81       22.96       17.10 o
   3  13   7        7.27       12.64       15.46 o
   4  13   7      -11.48       12.38       20.45 o
   5  13   7      114.82      137.00       26.63 o
   6  13   7      103.16      181.07       26.45 o
   7  13   7      105.13       46.94       42.43 o
 -12  14   7      263.52      258.56       48.71 o
 -11  14   7      -52.13        3.03       30.39 o
 -10  14   7      243.41      262.32       36.42 o
  -9  14   7      276.69      232.89       30.12 o
  -8  14   7       23.39       19.37       17.61 o
  -7  14   7      542.29      578.22       39.48 o
  -6  14   7       97.04       93.37       20.16 o
  -5  14   7      547.29      563.85       38.49 o
  -4  14   7       24.65        0.20       18.25 o
  -3  14   7     1015.77      977.04       52.05 o
  -2  14   7      671.52      774.62       42.43 o
  -1  14   7     1101.86     1084.02       54.30 o
   0  14   7      220.49      240.49       25.65 o
   1  14   7      127.79      164.74       27.16 o
   2  14   7       20.98       37.10       19.25 o
   3  14   7      319.92      301.75       31.62 o
   4  14   7       -6.99       12.76       22.26 o
   5  14   7      688.64      649.33       83.93 o
 -11  15   7       72.21       24.68       35.77 o
 -10  15   7      417.88      220.19       63.19 o
  -9  15   7      230.34      236.23       34.17 o
  -8  15   7       14.97       16.39       17.97 o
  -7  15   7       31.69       30.50       17.73 o
  -6  15   7      850.22      809.52       49.97 o
  -5  15   7       43.73       41.30       20.65 o
  -4  15   7       31.80       10.93       22.56 o
  -3  15   7       -9.99        1.72       23.59 o
  -2  15   7     2658.90     2500.42      113.61 o
  -1  15   7      156.41      121.08       33.55 o
   0  15   7      105.04      138.41       25.80 o
   1  15   7      580.29      603.24       53.49 o
   2  15   7      116.86       68.57       36.73 o
  -9  16   7       44.53        1.22       34.13 o
  -8  16   7      -23.16        1.98       28.72 o
  -7  16   7     1349.20     1287.69      114.93 o
  -6  16   7      287.11      246.75       56.87 o
  -2  16   7      -25.72        5.36       37.78 o
  -1  16   7       -4.75        3.12       32.25 o
   0  16   7      267.35      150.56       56.07 o
   1  16   7      -21.11       34.71       30.57 o
 -21   0   8      -19.23        3.72       32.14 o
 -20   0   8      978.39      930.31       91.98 o
 -19   0   8     3718.13     3405.09      174.40 o
 -18   0   8       71.47       79.39       29.20 o
 -17   0   8     2440.71     2464.62      129.62 o
 -16   0   8      980.54     1029.00       76.93 o
 -15   0   8    11466.66    11047.08      215.31 o
 -14   0   8       43.80       44.27       14.75 o
 -13   0   8     5925.60     5981.19      131.97 o
 -12   0   8      501.06      517.16       32.42 o
 -11   0   8      120.68      164.17       17.11 o
 -10   0   8      184.08      210.42       19.57 o
  -9   0   8      167.95      211.14       18.51 o
  -8   0   8    12814.94    13262.41      213.69 o
  -7   0   8      468.59      478.11       28.00 o
  -6   0   8       23.21       11.47        9.71 o
  -5   0   8      200.00      297.07       17.89 o
  -4   0   8      342.94      305.50       23.54 o
  -3   0   8     4416.44     4386.92       96.23 o
  -2   0   8    17413.36    17129.76      268.64 o
  -1   0   8    12049.56    12306.27      200.92 o
   0   0   8     2024.91     2215.58       60.50 o
   1   0   8       39.80       12.25        9.11 o
   2   0   8     2477.42     2382.46       57.95 o
   3   0   8       61.54       66.50       10.96 o
   4   0   8     3705.08     3821.54       77.11 o
   5   0   8        9.65        1.98        8.18 o
   6   0   8      679.91      666.60       32.13 o
   7   0   8     2205.96     2119.94       60.32 o
   8   0   8     4070.37     4092.51      116.18 o
   9   0   8     5084.04     5382.17      137.20 o
  10   0   8     1553.70     1702.35       72.53 o
  11   0   8     2189.32     2142.72       89.55 o
  12   0   8      235.96      242.41       32.97 o
  13   0   8       48.49       14.77       29.36 o
  14   0   8     2046.67     1933.25      145.81 o
 -21   1   8      262.05      174.87       52.47 o
 -20   1   8      135.85      122.60       27.80 o
 -19   1   8       51.35       84.01       20.54 o
 -18   1   8     1688.40     1601.35       77.79 o
 -17   1   8      157.28      184.96       26.28 o
 -16   1   8     2505.17     2435.48       89.52 o
 -15   1   8      184.55      184.65       16.26 o
 -14   1   8     3912.11     3840.02       73.53 o
 -13   1   8      283.70      291.81       18.55 o
 -12   1   8       45.98       57.03        8.89 o
 -11   1   8       57.87       54.97        9.41 o
 -10   1   8      579.94      635.57       19.74 o
  -9   1   8       80.93       99.18        9.82 o
  -8   1   8      116.79      132.55       10.81 o
  -7   1   8     1810.58     1741.54       40.56 o
  -6   1   8     1623.02     1699.49       37.58 o
  -5   1   8     5058.70     4512.24       65.99 o
  -4   1   8     3742.51     3660.54       61.17 o
  -3   1   8     3626.09     3478.33       59.97 o
  -2   1   8     4142.97     4417.70       58.46 o
  -1   1   8     5516.19     5499.46       71.75 o
   0   1   8     4141.82     4327.54       59.92 o
   1   1   8      452.63      484.61       18.02 o
   2   1   8      122.84      115.07       10.17 o
   3   1   8      788.37      798.87       22.46 o
   4   1   8      338.82      376.20       15.08 o
   5   1   8      448.55      470.72       17.97 o
   6   1   8       17.71       12.57        6.97 o
   7   1   8     1947.50     1933.28       44.96 o
   8   1   8       16.27        2.56       12.05 o
   9   1   8      209.47      220.25       19.47 o
  10   1   8      439.89      418.29       27.54 o
  11   1   8       54.33       84.21       13.86 o
  12   1   8       60.84      121.38       16.38 o
  13   1   8      338.36      292.59       40.83 o
  14   1   8       20.31       25.52       23.08 o
 -21   2   8      107.48      140.07       35.34 o
 -20   2   8      598.25      651.67       49.47 o
 -19   2   8      288.33      216.27       34.51 o
 -18   2   8      274.87      251.54       34.11 o
 -17   2   8      204.74      198.81       28.67 o
 -16   2   8       91.24       80.54       21.68 o
 -15   2   8       27.40       35.53       11.52 o
 -14   2   8      167.64      178.13       15.35 o
 -13   2   8      830.45      848.14       30.67 o
 -12   2   8      101.16      111.21       11.62 o
 -11   2   8      137.48      133.09        9.14 o
 -10   2   8     1179.39     1140.90       34.31 o
  -9   2   8       59.85       49.10        8.90 o
  -8   2   8      855.30      889.09       23.69 o
  -7   2   8     8960.86     8797.24      100.66 o
  -6   2   8      465.85      511.83       17.35 o
  -5   2   8     4457.59     4574.67       54.67 o
  -4   2   8     1376.24     1714.09       29.96 o
  -3   2   8       23.78       52.42        5.93 o
  -2   2   8       66.59       41.31        7.95 o
  -1   2   8     2614.53     2766.90       44.91 o
   0   2   8     4642.46     5066.17       65.21 o
   1   2   8      161.11      145.47       11.50 o
   2   2   8       32.00       39.00        8.01 o
   3   2   8     7449.32     7911.32       93.77 o
   4   2   8     2042.59     2193.35       42.33 o
   5   2   8      257.61      205.38       13.86 o
   6   2   8       26.76       43.90        7.73 o
   7   2   8      300.80      317.74       17.44 o
   8   2   8      320.14      317.07       22.70 o
   9   2   8       28.02        4.78       12.25 o
  10   2   8      967.50     1002.36       47.32 o
  11   2   8       -1.24       32.01       15.52 o
  12   2   8       54.85       98.33       17.09 o
  13   2   8       -5.84       23.80       23.35 o
  14   2   8      646.11      555.05       57.65 o
 -21   3   8      171.76      191.22       42.31 o
 -20   3   8      188.43      175.64       30.68 o
 -19   3   8       22.29       12.52       19.24 o
 -18   3   8      293.13      313.17       35.58 o
 -17   3   8      327.93      400.35       33.94 o
 -16   3   8      674.40      601.45       36.79 o
 -15   3   8      171.98      197.52       23.91 o
 -14   3   8      713.34      734.14       29.33 o
 -13   3   8      831.94      804.83       31.09 o
 -12   3   8      312.93      310.20       19.12 o
 -11   3   8       10.18        7.33        6.45 o
 -10   3   8      607.62      634.51       17.81 o
  -9   3   8      960.49      966.05       25.50 o
  -8   3   8      816.18      830.51       23.32 o
  -7   3   8     9887.52     9613.31      109.14 o
  -6   3   8     3000.00     3134.72       42.28 o
  -5   3   8     2180.79     2118.38       34.89 o
  -4   3   8    14210.30    14379.97      144.40 o
  -3   3   8     4713.96     4216.09       64.76 o
  -2   3   8     2476.91     2442.83       43.52 o
  -1   3   8     3015.41     3219.94       49.68 o
   0   3   8     9896.02     9944.04      112.07 o
   1   3   8       -0.35        5.54        5.23 o
   2   3   8     5854.01     5715.57       79.23 o
   3   3   8     3888.98     4055.48       61.96 o
   4   3   8      113.51      109.79       11.20 o
   5   3   8     1944.23     1927.69       48.51 o
   6   3   8       63.95       67.60        9.70 o
   7   3   8     1506.94     1593.03       46.59 o
   8   3   8      353.59      349.96       24.09 o
   9   3   8      922.50      924.66       45.12 o
  10   3   8       -8.65       15.48       13.13 o
  11   3   8      313.81      265.98       29.30 o
  12   3   8       68.60       46.80       25.64 o
  13   3   8      916.05     1006.52       67.13 o
  14   3   8        4.16       21.03       29.67 o
 -19   4   8       36.47       24.17       34.65 o
 -18   4   8       24.62       32.64       18.82 o
 -17   4   8      500.80      536.03       41.89 o
 -16   4   8       21.75        2.26       12.61 o
 -15   4   8     1828.72     1725.08       59.67 o
 -14   4   8      450.73      483.92       23.64 o
 -13   4   8      286.95      281.22       19.46 o
 -12   4   8       15.39       15.51        8.50 o
 -11   4   8       97.15      122.22        9.87 o
 -10   4   8      699.83      697.64       22.69 o
  -9   4   8      430.36      431.17       17.49 o
  -8   4   8      104.49      118.61        8.30 o
  -7   4   8     9904.92     9503.58       98.14 o
  -6   4   8      272.48      359.67       11.63 o
  -5   4   8     5975.17     5982.33       58.05 o
  -4   4   8     3197.52     3095.71       51.19 o
  -3   4   8     2894.46     2839.94       48.10 o
  -2   4   8     1422.42     1517.70       32.28 o
  -1   4   8     3783.97     3913.88       58.29 o
   0   4   8     6909.61     7178.92       87.82 o
   1   4   8     2068.68     2197.74       41.86 o
   2   4   8     1765.10     1741.33       39.06 o
   3   4   8     8717.45     9089.10      107.42 o
   4   4   8     1756.77     1736.81       45.06 o
   5   4   8       -9.33        1.08        9.87 o
   6   4   8     2043.03     2074.29       58.89 o
   7   4   8        8.93        6.66       12.70 o
   8   4   8     4252.18     4165.57       99.73 o
   9   4   8      558.51      510.08       35.23 o
  10   4   8        1.17       29.72       12.49 o
  11   4   8       42.57       34.85       16.00 o
  12   4   8      513.32      531.16       49.34 o
  13   4   8       38.06       25.32       21.63 o
  14   4   8      105.21      143.63       39.57 o
 -19   5   8     1384.07     1348.26      112.74 o
 -18   5   8       -6.02        3.26       28.55 o
 -17   5   8      531.79      459.39       68.36 o
 -16   5   8       28.81       33.46       13.25 o
 -15   5   8      262.21      253.73       23.45 o
 -14   5   8      597.75      620.02       33.07 o
 -13   5   8      571.29      638.50       26.69 o
 -12   5   8     2795.17     2813.07       60.09 o
 -11   5   8      374.52      393.67       17.48 o
 -10   5   8     4865.03     4803.40       70.48 o
  -9   5   8     3332.31     3206.23       55.03 o
  -8   5   8      103.45       88.01       11.78 o
  -7   5   8     2729.11     2685.88       54.12 o
  -6   5   8     1050.38     1029.76       27.13 o
  -5   5   8     6716.07     6880.42       69.62 o
  -4   5   8      198.28      229.50       10.94 o
  -3   5   8     3312.65     3389.65       53.62 o
  -2   5   8      192.57      180.18       12.71 o
  -1   5   8    10778.61    10877.07      121.79 o
   0   5   8      350.46      307.41       17.39 o
   1   5   8     2424.87     2412.40       46.95 o
   2   5   8     1366.58     1429.64       38.74 o
   3   5   8      113.93      143.19       14.03 o
   4   5   8     2693.31     2749.82       66.94 o
   5   5   8      180.07      210.74       16.73 o
   6   5   8     1002.57     1074.58       41.20 o
   7   5   8      286.36      320.83       32.00 o
   8   5   8       70.97       55.50       14.93 o
   9   5   8       33.05        8.26       14.70 o
  10   5   8      596.19      577.54       38.32 o
  11   5   8       12.46       50.56       17.11 o
  12   5   8      957.56      857.50       66.40 o
  13   5   8      127.28      103.92       27.05 o
 -18   6   8     2265.15     2256.45      143.44 o
 -17   6   8      774.27      884.50       80.31 o
 -16   6   8       -8.26        1.04       16.12 o
 -15   6   8        9.11       32.96       15.29 o
 -14   6   8      978.51      930.06       56.94 o
 -13   6   8      584.98      627.23       33.65 o
 -12   6   8      445.07      407.30       23.33 o
 -11   6   8     1107.07     1132.22       31.02 o
 -10   6   8    11203.21    10879.48      128.46 o
  -9   6   8     1488.36     1443.32       35.62 o
  -8   6   8     1567.07     1608.50       36.00 o
  -7   6   8      873.00      932.73       29.51 o
  -6   6   8     9316.23     9441.74      122.52 o
  -5   6   8      149.11      127.55       13.88 o
  -4   6   8      800.16      804.67       20.22 o
  -3   6   8     1403.07     1429.01       31.51 o
  -2   6   8       12.09        4.90        6.68 o
  -1   6   8     1072.50     1021.31       33.67 o
   0   6   8     3128.48     2974.86       69.93 o
   1   6   8     9270.16     9272.13      143.94 o
   2   6   8     3801.42     3823.74       81.01 o
   3   6   8     1795.40     1887.69       53.15 o
   4   6   8      612.16      637.73       31.01 o
   5   6   8      327.00      408.75       23.48 o
   6   6   8     2817.40     2832.19       95.80 o
   7   6   8      -17.86        2.94       14.98 o
   8   6   8      735.02      769.35       50.83 o
   9   6   8       22.70       23.21       14.34 o
  10   6   8      382.63      361.28       30.98 o
  11   6   8      114.91       69.13       24.99 o
  12   6   8      123.81      126.54       29.26 o
  13   6   8     1546.39     1478.29       87.91 o
 -18   7   8      306.21      265.36       55.26 o
 -17   7   8      118.73      118.12       26.34 o
 -16   7   8      146.98      186.78       27.12 o
 -15   7   8      104.75       73.27       22.87 o
 -14   7   8      106.71      125.12       23.43 o
 -13   7   8       69.08       55.98       19.06 o
 -12   7   8      477.85      484.97       30.87 o
 -11   7   8      479.47      447.91       25.14 o
 -10   7   8      158.71      165.63       16.21 o
  -9   7   8     1694.79     1730.61       46.88 o
  -8   7   8      309.16      321.09       20.89 o
  -7   7   8     1867.37     1905.28       49.56 o
  -6   7   8      132.24      147.75       17.88 o
  -5   7   8      352.55      365.04       25.17 o
  -4   7   8      817.36      893.22       29.29 o
  -3   7   8      520.72      457.60       26.60 o
  -2   7   8       17.25        3.67        9.45 o
  -1   7   8      179.34      187.37       16.26 o
   0   7   8      450.27      477.35       25.72 o
   1   7   8      763.28      727.47       33.92 o
   2   7   8     1088.77     1132.86       41.07 o
   3   7   8     3501.09     3407.33       80.13 o
   4   7   8     2260.92     2226.08       63.06 o
   5   7   8      489.81      519.63       29.17 o
   6   7   8     1309.35     1310.50       65.01 o
   7   7   8      208.60      220.33       28.26 o
   8   7   8        2.57        1.46       16.69 o
   9   7   8       69.63       31.46       21.89 o
  10   7   8       93.15       83.19       23.09 o
  11   7   8      -39.77        0.76       23.04 o
  12   7   8       89.92      103.59       25.60 o
  13   7   8      265.67      141.50       56.73 o
 -17   8   8      273.20      263.49       36.56 o
 -16   8   8      645.32      640.45       52.37 o
 -15   8   8       25.14       11.69       19.13 o
 -14   8   8      554.05      612.11       46.99 o
 -13   8   8       38.71       15.65       17.74 o
 -12   8   8       19.58        3.77       17.83 o
 -11   8   8       77.22       44.15       14.97 o
 -10   8   8     1744.93     1660.68       58.43 o
  -9   8   8     1934.71     1875.34       60.97 o
  -8   8   8      793.79      804.54       38.86 o
  -7   8   8      267.14      215.79       23.75 o
  -6   8   8      329.03      296.30       25.38 o
  -5   8   8       12.63        6.10       13.47 o
  -4   8   8     1677.63     1736.08       69.01 o
  -3   8   8     2059.59     2138.99       55.38 o
  -2   8   8      198.36      184.46       17.99 o
  -1   8   8      302.53      246.61       21.54 o
   0   8   8      101.67       96.73       14.18 o
   1   8   8      840.66      892.22       36.70 o
   2   8   8       78.27       75.87       13.87 o
   3   8   8     2677.13     2566.24       69.74 o
   4   8   8      367.60      386.34       26.16 o
   5   8   8     2144.62     2088.89       63.87 o
   6   8   8      895.29      878.18       54.43 o
   7   8   8      194.37      198.06       27.67 o
   8   8   8       70.58       61.21       20.19 o
   9   8   8       -0.46        1.95       13.08 o
  10   8   8      318.16      375.50       38.54 o
  11   8   8       -5.26        5.02       21.69 o
  12   8   8      204.97      159.78       35.33 o
 -17   9   8      264.76      315.15       47.85 o
 -16   9   8      752.09      705.36       57.82 o
 -15   9   8      804.06      759.68       58.24 o
 -14   9   8       22.88        6.10       17.26 o
 -13   9   8      551.91      587.20       46.78 o
 -12   9   8      759.52      684.54       53.65 o
 -11   9   8      139.81      139.20       24.74 o
 -10   9   8      739.25      685.83       40.01 o
  -9   9   8     1047.08     1085.32       46.42 o
  -8   9   8       55.53       71.96       14.35 o
  -7   9   8      815.12      882.40       40.38 o
  -6   9   8       20.86        4.86       12.87 o
  -5   9   8     2724.98     2598.37       92.76 o
  -4   9   8       34.90       15.16       13.15 o
  -3   9   8     1082.65     1057.70       57.13 o
  -2   9   8      201.69      230.49       26.26 o
  -1   9   8     2214.08     2293.84       60.96 o
   0   9   8     2029.93     2091.10       59.02 o
   1   9   8      797.39      812.13       36.86 o
   2   9   8     3497.13     3588.00      106.25 o
   3   9   8      281.70      258.74       23.10 o
   4   9   8     2918.94     2735.93       76.31 o
   5   9   8      256.97      208.63       29.68 o
   6   9   8       29.62       32.98       17.63 o
   7   9   8      317.56      333.48       33.94 o
   8   9   8       10.63        0.49       19.42 o
   9   9   8      546.46      567.09       48.78 o
  10   9   8      -20.68        8.02       19.97 o
  11   9   8      354.10      283.92       42.19 o
  12   9   8     1366.91     1270.72      115.80 o
 -17  10   8       91.30       87.89       37.87 o
 -16  10   8      146.23      180.59       29.97 o
 -15  10   8      790.26      676.68       59.59 o
 -14  10   8      592.29      613.81       51.48 o
 -13  10   8       27.27       51.32       21.76 o
 -12  10   8      518.31      468.68       45.25 o
 -11  10   8     1786.99     1721.94       83.45 o
 -10  10   8      207.82      230.64       23.96 o
  -9  10   8     1318.78     1340.65       54.82 o
  -8  10   8      246.39      258.02       23.99 o
  -7  10   8      552.33      637.06       34.83 o
  -6  10   8      160.16      170.68       21.04 o
  -5  10   8      606.40      711.52       36.03 o
  -4  10   8     2406.54     2346.50       72.88 o
  -3  10   8      593.71      625.14       35.47 o
  -2  10   8       57.23       62.63       15.44 o
  -1  10   8      307.40      355.67       31.90 o
   0  10   8     3309.73     3337.30      105.48 o
   1  10   8      121.13      111.82       16.56 o
   2  10   8      245.14      269.51       21.64 o
   3  10   8     2677.62     2436.59       93.33 o
   4  10   8      145.24      152.77       24.30 o
   5  10   8      182.31      234.97       38.41 o
   6  10   8      164.41      216.56       39.34 o
   7  10   8      -19.47        2.28       27.41 o
   8  10   8        6.02       10.85       17.08 o
   9  10   8      161.76      172.80       27.94 o
  10  10   8      337.38      366.25       41.30 o
  11  10   8       50.82       79.64       24.00 o
 -16  11   8      490.19      543.85       72.23 o
 -15  11   8      100.63       99.81       26.45 o
 -14  11   8      281.77      349.11       38.74 o
 -13  11   8      -21.45        2.39       23.95 o
 -12  11   8       57.36       49.17       21.77 o
 -11  11   8      114.67      123.49       26.87 o
 -10  11   8       33.96      104.00       16.23 o
  -9  11   8       34.16       46.32       20.31 o
  -8  11   8      224.53      220.84       25.73 o
  -7  11   8      205.08      232.62       24.57 o
  -6  11   8       26.01       30.08       14.76 o
  -5  11   8       65.55       48.98       16.23 o
  -4  11   8     1566.25     1481.55       60.25 o
  -3  11   8       42.88       83.92       15.66 o
  -2  11   8      568.95      541.50       45.95 o
  -1  11   8      177.13      185.46       22.51 o
   0  11   8      268.35      281.52       26.88 o
   1  11   8       45.60       27.09       15.98 o
   2  11   8       34.29       29.08       18.79 o
   3  11   8      301.05      311.76       33.73 o
   4  11   8      426.09      382.81       38.54 o
   5  11   8      686.28      786.00       73.84 o
   6  11   8       38.94        4.37       21.61 o
   7  11   8      616.99      599.03       70.00 o
   8  11   8       -6.77       42.85       26.00 o
   9  11   8       88.39      133.36       25.82 o
  10  11   8       -8.95       15.01       25.35 o
 -14  12   8      203.88      199.82       36.17 o
 -13  12   8      514.72      492.65       51.14 o
 -12  12   8      267.23      308.20       35.94 o
 -11  12   8      323.48      347.49       40.57 o
 -10  12   8      445.07      500.81       34.79 o
  -9  12   8       63.27       56.20       19.80 o
  -8  12   8     2107.55     1951.40       73.83 o
  -7  12   8      551.43      506.57       37.63 o
  -6  12   8      805.80      781.87       44.78 o
  -5  12   8       47.27       30.36       15.07 o
  -4  12   8     2701.82     2624.55       82.55 o
  -3  12   8     2282.03     2350.98       75.24 o
  -2  12   8      276.26      346.56       27.61 o
  -1  12   8     3116.71     3242.34      112.08 o
   0  12   8       19.64       17.72       14.35 o
   1  12   8      498.90      562.14       35.46 o
   2  12   8       15.19       14.32       13.10 o
   3  12   8     2671.16     2555.97       83.77 o
   4  12   8     2923.17     2991.59      113.03 o
   5  12   8       77.25       38.35       23.64 o
   6  12   8      369.10      385.41       41.94 o
   7  12   8       28.05        6.70       21.94 o
   8  12   8       80.01      146.33       23.60 o
   9  12   8       50.51       58.12       28.08 o
  10  12   8      668.67      616.64       80.80 o
 -13  13   8       81.04       64.06       35.11 o
 -12  13   8      284.92      277.03       39.18 o
 -11  13   8      185.20      195.53       31.19 o
 -10  13   8       38.07       43.82       22.10 o
  -9  13   8     1310.59     1216.90       60.74 o
  -8  13   8      664.22      582.87       43.21 o
  -7  13   8       23.40       14.22       16.96 o
  -6  13   8       37.23       67.82       15.69 o
  -5  13   8      274.63      305.44       29.36 o
  -4  13   8      417.50      448.57       34.21 o
  -3  13   8      935.62      922.94       49.64 o
  -2  13   8       57.55       61.25       17.43 o
  -1  13   8      847.04      916.35       47.02 o
   0  13   8       83.37       45.74       26.44 o
   1  13   8      807.29      811.37       47.19 o
   2  13   8     1526.75     1539.64       64.31 o
   3  13   8       -9.14        1.41       16.11 o
   4  13   8     1943.52     1869.97       92.81 o
   5  13   8      466.46      509.62       47.15 o
   6  13   8       -3.71       37.79       23.13 o
 -11  14   8       92.71      126.85       35.62 o
 -10  14   8       89.30      114.07       35.33 o
  -9  14   8      161.56      111.80       26.55 o
  -8  14   8      324.49      398.47       33.05 o
  -7  14   8      -11.53        2.65       16.89 o
  -6  14   8      104.94       79.84       21.37 o
  -5  14   8      238.84      208.47       28.50 o
  -4  14   8        7.54       16.36       17.33 o
  -3  14   8      457.00      452.10       37.10 o
  -2  14   8     1083.76      951.36       55.45 o
  -1  14   8      384.74      360.00       33.54 o
   0  14   8     1000.16     1146.82       53.44 o
   1  14   8        9.74        9.30       21.15 o
   2  14   8       32.78       23.48       21.54 o
   3  14   8      118.79       93.14       26.08 o
   4  14   8      601.02      550.11       72.02 o
 -10  15   8       27.61        1.95       30.64 o
  -9  15   8      671.26      602.01       54.26 o
  -8  15   8      176.14      157.48       32.55 o
  -7  15   8      304.62      288.30       38.84 o
  -6  15   8       -8.08        2.43       17.05 o
  -5  15   8        6.02        9.58       18.75 o
  -4  15   8      414.16      411.19       36.27 o
  -3  15   8      114.75       97.47       22.80 o
  -2  15   8      987.66      945.24       68.60 o
  -1  15   8      896.69      818.76       65.64 o
   0  15   8      319.45      309.12       56.67 o
   1  15   8      117.21      151.33       35.57 o
  -1  16   8       12.77       51.96       27.17 o
   0  16   8       52.16       90.97       33.00 o
   1  16   8       47.78       56.67       26.14 o
 -21   1   9      542.78      558.40       67.38 o
 -20   1   9       67.68       50.41       21.93 o
 -19   1   9      391.41      404.73       40.62 o
 -18   1   9       64.49       66.75       20.91 o
 -17   1   9     1769.14     1691.51       76.33 o
 -16   1   9      627.13      690.78       35.16 o
 -15   1   9      222.18      218.47       17.93 o
 -14   1   9     3202.96     3076.96       66.66 o
 -13   1   9      585.70      546.24       26.25 o
 -12   1   9     3586.60     3697.45       68.57 o
 -11   1   9      365.06      391.05       20.08 o
 -10   1   9      528.96      545.89       23.67 o
  -9   1   9      157.26      185.68       13.98 o
  -8   1   9       95.51      106.98       11.62 o
  -7   1   9       89.70       69.46       10.76 o
  -6   1   9      233.26      227.96       11.86 o
  -5   1   9     5219.26     5699.85       79.32 o
  -4   1   9      593.61      516.79       22.91 o
  -3   1   9      714.76      778.06       25.33 o
  -2   1   9     4500.44     4592.78       64.83 o
  -1   1   9     6707.16     6880.43       85.35 o
   0   1   9     1113.74     1228.84       29.39 o
   1   1   9     2599.14     2662.06       47.98 o
   2   1   9     3163.04     3273.04       54.79 o
   3   1   9       66.54       46.97        8.59 o
   4   1   9       79.87       76.98        8.82 o
   5   1   9      448.23      499.62       18.89 o
   6   1   9     1354.73     1375.27       33.57 o
   7   1   9     3910.58     3922.57       69.77 o
   8   1   9        1.03        3.19       11.54 o
   9   1   9      891.33      930.91       39.26 o
  10   1   9      404.98      380.77       28.47 o
  11   1   9      375.33      359.01       27.45 o
  12   1   9      197.80      188.89       26.18 o
  13   1   9      450.10      442.74       50.09 o
 -21   2   9      -45.08       16.70       38.79 o
 -20   2   9      119.35      125.90       26.17 o
 -19   2   9      247.52      242.49       32.45 o
 -18   2   9      316.65      224.90       34.32 o
 -17   2   9       85.75       88.01       22.00 o
 -16   2   9     1859.52     1786.00       61.24 o
 -15   2   9     2041.19     2060.68       53.11 o
 -14   2   9     1017.26     1063.56       35.83 o
 -13   2   9     3126.54     3197.81       64.64 o
 -12   2   9       62.98       78.57       11.02 o
 -11   2   9     1173.52     1237.47       30.35 o
 -10   2   9     4794.84     4923.60       68.72 o
  -9   2   9     1720.57     1750.77       36.71 o
  -8   2   9      135.59       91.90       11.03 o
  -7   2   9      248.75      261.63       13.46 o
  -6   2   9    11335.38    11654.79      103.34 o
  -5   2   9     2767.73     2863.18       47.01 o
  -4   2   9     3527.67     3604.85       54.94 o
  -3   2   9      624.35      662.74       21.23 o
  -2   2   9     2790.44     2965.77       48.60 o
  -1   2   9       88.29       90.86        9.41 o
   0   2   9     4267.19     4436.11       64.52 o
   1   2   9     7724.07     7957.84       97.09 o
   2   2   9      301.73      299.35       16.34 o
   3   2   9      752.50      709.64       25.47 o
   4   2   9       72.45       64.95        9.03 o
   5   2   9      140.70      130.95       11.92 o
   6   2   9      101.68       91.25       10.30 o
   7   2   9     2058.54     2199.53       57.10 o
   8   2   9     2544.09     2381.45       65.93 o
   9   2   9      104.34       92.29       16.17 o
  10   2   9     1461.39     1436.71       51.86 o
  11   2   9      696.00      675.92       42.99 o
  12   2   9      258.38      299.63       29.43 o
  13   2   9      665.00      594.28       57.88 o
 -20   3   9       24.38       33.38       20.94 o
 -19   3   9       -1.68       45.95       18.63 o
 -18   3   9      -37.26        4.50       21.02 o
 -17   3   9      616.55      542.86       45.46 o
 -16   3   9      922.06     1015.96       43.27 o
 -15   3   9      771.18      744.36       38.11 o
 -14   3   9     4166.47     4171.90       79.02 o
 -13   3   9        9.05        0.45        8.81 o
 -12   3   9     1761.18     1825.21       46.19 o
 -11   3   9       49.53       50.78        7.96 o
 -10   3   9      456.95      472.43       18.63 o
  -9   3   9     3752.56     3710.84       58.56 o
  -8   3   9        3.33        0.07        7.68 o
  -7   3   9       43.56       64.36        7.99 o
  -6   3   9     5193.96     5277.59       59.19 o
  -5   3   9      460.80      454.13       16.17 o
  -4   3   9       70.41       98.09        9.02 o
  -3   3   9      387.80      469.37       17.02 o
  -2   3   9      576.17      624.92       21.11 o
  -1   3   9      114.35      120.43       10.55 o
   0   3   9       82.51       82.32        9.66 o
   1   3   9      892.27      857.66       27.39 o
   2   3   9       28.19        9.73        7.54 o
   3   3   9      181.59      156.49       13.71 o
   4   3   9      671.49      663.73       25.09 o
   5   3   9       16.14       20.67        7.70 o
   6   3   9     3112.10     3078.97       60.17 o
   7   3   9      291.37      327.56       22.30 o
   8   3   9      428.19      463.03       27.03 o
   9   3   9     2195.32     2164.24       73.14 o
  10   3   9       30.82       29.42       15.39 o
  11   3   9       13.97        2.99       15.54 o
  12   3   9      683.12      594.78       58.46 o
  13   3   9      293.19      236.18       39.75 o
 -19   4   9      351.15      322.42       62.42 o
 -18   4   9      610.89      486.53       71.35 o
 -17   4   9      141.17      120.81       25.42 o
 -16   4   9      447.96      449.05       30.82 o
 -15   4   9      428.34      448.92       29.04 o
 -14   4   9       29.11       22.98       10.45 o
 -13   4   9       55.97       62.14       10.67 o
 -12   4   9       47.22       39.53       10.21 o
 -11   4   9        5.91        8.48        6.90 o
 -10   4   9     1391.91     1426.96       33.31 o
  -9   4   9     7573.62     7476.00       94.12 o
  -8   4   9     2728.65     2732.63       48.21 o
  -7   4   9     6838.17     6693.78       76.54 o
  -6   4   9     2283.34     2179.25       35.70 o
  -5   4   9      921.75     1051.55       22.89 o
  -4   4   9     4246.09     4158.81       63.33 o
  -3   4   9      904.69      891.95       26.61 o
  -2   4   9     3387.87     3440.66       56.05 o
  -1   4   9     2525.39     2534.45       47.61 o
   0   4   9     4025.30     4011.65       64.00 o
   1   4   9      687.34      654.57       24.64 o
   2   4   9     1345.81     1479.60       35.44 o
   3   4   9     4457.06     4528.55       71.41 o
   4   4   9       66.78       85.47       10.95 o
   5   4   9     2600.93     2546.31       59.99 o
   6   4   9        8.13        0.39        8.74 o
   7   4   9      317.87      385.08       26.77 o
   8   4   9       32.41       21.52       13.87 o
   9   4   9      565.20      550.06       37.45 o
  10   4   9      135.26      140.40       20.12 o
  11   4   9       -7.36        3.73       17.35 o
  12   4   9      222.01      245.53       33.72 o
  13   4   9        2.22       32.43       25.65 o
 -19   5   9      861.12      872.99       90.53 o
 -18   5   9      178.44       78.09       45.68 o
 -17   5   9       62.48       83.30       21.03 o
 -16   5   9       15.24       34.05       16.26 o
 -15   5   9     1835.45     1839.06       79.40 o
 -14   5   9     1272.46     1189.27       41.46 o
 -13   5   9      288.34      299.55       20.40 o
 -12   5   9     1365.51     1333.90       41.39 o
 -11   5   9      680.35      698.45       24.24 o
 -10   5   9      675.01      654.02       23.87 o
  -9   5   9      886.51      873.87       31.59 o
  -8   5   9     1658.56     1699.49       36.90 o
  -7   5   9      698.01      764.41       23.01 o
  -6   5   9       19.10       28.16        7.46 o
  -5   5   9     3452.41     3480.57       49.11 o
  -4   5   9      819.77      893.31       25.54 o
  -3   5   9     9956.71     9832.06      115.82 o
  -2   5   9       57.77       70.61        9.01 o
  -1   5   9     3545.19     3536.76       59.81 o
   0   5   9     1071.88     1112.20       30.94 o
   1   5   9     3839.95     3831.99       64.35 o
   2   5   9     1205.83     1283.20       34.23 o
   3   5   9      957.50      989.12       34.40 o
   4   5   9      465.61      487.48       27.81 o
   5   5   9     1520.88     1583.92       52.00 o
   6   5   9      262.11      286.06       30.78 o
   7   5   9       20.34       11.55       17.05 o
   8   5   9     1667.00     1662.51       61.86 o
   9   5   9      599.53      659.11       38.56 o
  10   5   9       45.11       21.40       18.62 o
  11   5   9      205.34      201.42       32.70 o
  12   5   9       64.48       79.03       24.85 o
 -18   6   9      -37.25        0.00       28.53 o
 -17   6   9       79.10       32.40       22.90 o
 -16   6   9        2.55        4.71       17.58 o
 -15   6   9      106.36       92.97       24.30 o
 -14   6   9      153.44      201.04       23.87 o
 -13   6   9      543.46      484.36       33.33 o
 -12   6   9      -23.44        5.10       13.26 o
 -11   6   9     1159.88     1129.22       38.68 o
 -10   6   9     1661.61     1695.92       46.61 o
  -9   6   9     2147.65     2183.97       44.74 o
  -8   6   9      119.48      110.14       12.50 o
  -7   6   9      740.14      693.96       27.89 o
  -6   6   9     8382.18     8105.73      116.23 o
  -5   6   9      556.04      595.48       18.76 o
  -4   6   9      693.85      738.20       22.30 o
  -3   6   9     1366.45     1361.41       39.16 o
  -2   6   9      617.49      549.51       26.31 o
  -1   6   9      377.14      375.28       20.93 o
   0   6   9      147.34      148.12       14.83 o
   1   6   9     1207.89     1232.69       43.23 o
   2   6   9      278.32      334.57       21.57 o
   3   6   9      160.73      151.51       17.72 o
   4   6   9     1115.14     1152.42       44.30 o
   5   6   9       16.52        2.26       11.36 o
   6   6   9      127.93      143.50       24.97 o
   7   6   9       74.98       58.57       20.41 o
   8   6   9     1494.75     1436.59       75.47 o
   9   6   9      159.98      162.99       21.95 o
  10   6   9        4.12        1.41       14.84 o
  11   6   9      306.55      262.23       39.52 o
  12   6   9       27.82       15.39       23.10 o
 -18   7   9       28.48        7.12       30.72 o
 -17   7   9       77.80      105.74       18.71 o
 -16   7   9      185.74      170.29       30.07 o
 -15   7   9      614.99      580.96       49.48 o
 -14   7   9      221.19      206.93       31.50 o
 -13   7   9       94.44       84.26       16.62 o
 -12   7   9      335.25      322.25       27.73 o
 -11   7   9     1428.88     1415.65       44.76 o
 -10   7   9     3611.21     3610.82       74.65 o
  -9   7   9      603.79      628.43       28.74 o
  -8   7   9     2533.61     2336.50       60.09 o
  -7   7   9      555.63      569.45       33.34 o
  -6   7   9     2831.11     2751.70       75.36 o
  -5   7   9      244.44      308.73       22.68 o
  -4   7   9     6290.93     6160.95       97.33 o
  -3   7   9     3062.80     3138.72       63.09 o
  -2   7   9     3856.04     3981.98       82.07 o
  -1   7   9       10.26       10.00        9.99 o
   0   7   9     1277.64     1303.59       45.19 o
   1   7   9      358.24      334.97       24.56 o
   2   7   9      448.07      437.96       27.43 o
   3   7   9      192.03      205.01       19.35 o
   4   7   9     4549.30     4166.23       98.45 o
   5   7   9     3097.05     3097.42       79.14 o
   6   7   9     1320.64     1299.25       67.58 o
   7   7   9      730.30      708.24       52.57 o
   8   7   9     1374.94     1392.57       73.18 o
   9   7   9       19.39        5.79       13.12 o
  10   7   9       17.28        4.37       20.39 o
  11   7   9      127.51      180.74       27.48 o
  12   7   9      232.97      273.69       50.42 o
 -17   8   9      770.57      706.00       58.88 o
 -16   8   9      263.56      236.44       35.64 o
 -15   8   9      115.99      187.30       27.21 o
 -14   8   9      227.52      226.93       33.34 o
 -13   8   9      129.67      152.15       25.51 o
 -12   8   9      100.32      113.12       23.79 o
 -11   8   9      416.32      479.79       39.17 o
 -10   8   9     1330.09     1272.41       51.53 o
  -9   8   9     1708.43     1666.73       58.60 o
  -8   8   9      374.12      324.95       27.25 o
  -7   8   9     5884.15     5771.93      118.55 o
  -6   8   9      151.75      104.77       24.40 o
  -5   8   9     3132.90     3196.90      100.60 o
  -4   8   9      359.91      393.00       34.47 o
  -3   8   9       22.28       45.75       13.99 o
  -2   8   9      162.52      143.62       16.94 o
  -1   8   9      179.70      190.81       18.28 o
   0   8   9       -0.87        5.16        5.94 o
   1   8   9      848.83      803.71       38.24 o
   2   8   9      115.74       93.73       16.42 o
   3   8   9     2886.20     2910.21       75.25 o
   4   8   9       21.56       33.30       11.50 o
   5   8   9     3511.93     3440.40      112.19 o
   6   8   9       15.47        1.76       14.11 o
   7   8   9      473.34      462.41       43.19 o
   8   8   9      523.85      390.57       46.48 o
   9   8   9       32.74       54.00       18.30 o
  10   8   9       24.44       12.60       19.49 o
  11   8   9       85.23       57.12       28.17 o
 -17   9   9      -72.07       13.61       41.99 o
 -16   9   9       15.80       34.88       24.29 o
 -15   9   9       61.43       49.01       24.85 o
 -14   9   9       50.88       86.90       20.73 o
 -13   9   9       94.41       91.16       22.09 o
 -12   9   9      -18.40        5.38       20.84 o
 -11   9   9       24.45       14.98       19.28 o
 -10   9   9      161.00      209.24       21.49 o
  -9   9   9       63.44       38.43       15.97 o
  -8   9   9      540.77      643.24       34.40 o
  -7   9   9      492.09      460.67       32.45 o
  -6   9   9     1118.06     1135.70       48.10 o
  -5   9   9       -1.71        7.64       16.28 o
  -4   9   9      485.95      468.92       40.59 o
  -3   9   9     1643.87     1748.89       72.64 o
  -2   9   9      -15.49       10.57       13.82 o
  -1   9   9      223.13      266.93       27.54 o
   0   9   9       11.73       11.77       10.44 o
   1   9   9      147.65      132.57       17.67 o
   2   9   9        2.61       21.72       10.96 o
   3   9   9      327.64      332.28       26.23 o
   4   9   9       94.90       94.90       16.41 o
   5   9   9        2.82        0.27       14.42 o
   6   9   9       65.83       26.54       19.45 o
   7   9   9      101.57       88.33       25.44 o
   8   9   9      528.16      501.71       46.97 o
   9   9   9      155.74      133.36       28.53 o
  10   9   9      -14.45       17.36       17.90 o
  11   9   9       64.78       36.20       24.54 o
 -17  10   9      338.95      299.24       58.86 o
 -16  10   9      181.69      196.79       46.91 o
 -15  10   9      261.00      225.66       35.91 o
 -14  10   9      673.82      581.75       55.41 o
 -13  10   9      139.73      172.44       27.67 o
 -12  10   9      -15.19        3.56       20.29 o
 -11  10   9     1508.41     1408.93       77.78 o
 -10  10   9     1481.95     1525.82       59.64 o
  -9  10   9       91.47       78.92       19.05 o
  -8  10   9      362.64      325.34       30.26 o
  -7  10   9      244.71      270.21       24.68 o
  -6  10   9      222.72      189.12       24.74 o
  -5  10   9     1454.13     1388.97       56.97 o
  -4  10   9     1259.80     1393.08       52.86 o
  -3  10   9       42.27       40.19       18.04 o
  -2  10   9      381.93      323.87       36.94 o
  -1  10   9      227.31      220.19       28.50 o
   0  10   9      636.05      726.34       45.67 o
   1  10   9       53.01       86.53       18.55 o
   2  10   9     1100.94     1116.79       59.45 o
   3  10   9     1480.96     1459.03       68.13 o
   4  10   9        7.71       16.22       16.11 o
   5  10   9     1665.27     1647.64       77.07 o
   6  10   9      162.96      156.39       26.37 o
   7  10   9      101.60      140.88       25.44 o
   8  10   9       74.65       53.70       23.24 o
   9  10   9       50.19       57.44       23.21 o
  10  10   9      301.84      257.91       39.79 o
 -15  11   9        7.65        2.48       29.68 o
 -14  11   9       38.68       29.00       22.82 o
 -13  11   9      379.37      415.12       43.79 o
 -12  11   9      198.26      217.86       33.22 o
 -11  11   9      220.44      156.48       34.44 o
 -10  11   9     1568.09     1419.10       63.37 o
  -9  11   9     4196.16     4113.05      106.56 o
  -8  11   9     1278.57     1251.05       56.73 o
  -7  11   9       81.63       66.41       18.89 o
  -6  11   9     2734.54     2591.65       82.59 o
  -5  11   9       49.65       41.50       16.71 o
  -4  11   9       55.79       71.27       17.09 o
  -3  11   9      133.09      165.03       21.29 o
  -2  11   9      235.56      216.05       26.14 o
  -1  11   9     1435.37     1477.07       59.10 o
   0  11   9      419.85      409.04       39.69 o
   1  11   9      540.91      524.03       43.84 o
   2  11   9     1898.53     1962.62       82.09 o
   3  11   9        7.82        6.18       18.57 o
   4  11   9     2117.16     2366.84      130.42 o
   5  11   9      -33.79       19.81       25.94 o
   6  11   9     1410.48     1400.05       73.91 o
   7  11   9       36.81       14.58       21.71 o
   8  11   9       22.82       35.19       19.75 o
   9  11   9      113.50      109.38       27.03 o
  10  11   9      380.26      401.60       61.87 o
 -13  12   9      668.56      678.64       56.89 o
 -12  12   9      223.77      228.78       36.41 o
 -11  12   9        3.52        9.52       18.34 o
 -10  12   9     2081.63     1986.11       76.35 o
  -9  12   9      801.20      900.34       46.65 o
  -8  12   9      317.22      352.47       30.70 o
  -7  12   9      207.32      215.38       25.00 o
  -6  12   9      316.72      316.64       30.40 o
  -5  12   9      779.73      702.99       44.33 o
  -4  12   9       47.16       21.85       16.43 o
  -3  12   9      337.45      337.48       30.63 o
  -2  12   9       15.59        6.06       18.17 o
  -1  12   9      692.26      689.34       43.16 o
   0  12   9      341.79      299.12       31.44 o
   1  12   9      101.69      111.12       20.26 o
   2  12   9       60.61       28.22       16.07 o
   3  12   9      490.99      450.48       37.67 o
   4  12   9      256.84      248.39       50.56 o
   5  12   9     1231.87     1107.15      102.89 o
   6  12   9       56.04       26.33       36.34 o
   7  12   9      243.03      335.53       48.12 o
   8  12   9     1802.70     1623.78      130.29 o
 -12  13   9      779.99      575.12       85.60 o
 -11  13   9      840.56      790.07       63.49 o
 -10  13   9      201.07      202.77       33.44 o
  -9  13   9      202.73      199.97       26.62 o
  -8  13   9        4.93        2.06       15.01 o
  -7  13   9      383.94      338.78       33.27 o
  -6  13   9       -9.03        4.58       23.29 o
  -5  13   9     4343.39     3883.16      113.85 o
  -4  13   9      199.90      194.42       25.76 o
  -3  13   9     1078.70     1180.66       54.34 o
  -2  13   9      199.75      207.26       25.79 o
  -1  13   9     1892.31     1834.95       92.07 o
   0  13   9      343.36      316.94       33.56 o
   1  13   9      393.92      350.74       34.21 o
   2  13   9      285.09      306.06       31.58 o
   3  13   9       -5.18       21.90       20.97 o
   4  13   9      -17.44       23.18       24.75 o
   5  13   9      336.53      328.57       58.53 o
   6  13   9      164.55      182.95       43.43 o
   7  13   9     1106.01     1126.26      100.61 o
 -11  14   9      955.67      881.80       93.07 o
 -10  14   9      102.21      121.49       38.08 o
  -9  14   9      192.04      190.51       31.93 o
  -8  14   9       27.36        5.44       15.60 o
  -7  14   9       97.26       80.40       20.70 o
  -6  14   9      154.82      152.70       25.01 o
  -5  14   9      129.89      143.05       24.16 o
  -4  14   9     1571.59     1562.06       67.40 o
  -3  14   9       13.63        6.19       16.17 o
  -2  14   9      968.86      872.16       52.80 o
  -1  14   9       81.30       99.81       19.13 o
   0  14   9      248.97      268.60       37.05 o
   1  14   9       -1.58        4.37       19.43 o
   2  14   9     1271.10     1348.71      103.90 o
   3  14   9        3.14       13.85       25.49 o
   4  14   9      -47.91       18.74       34.70 o
   5  14   9      -11.32       25.02       30.57 o
  -9  15   9      149.12      145.87       30.08 o
  -8  15   9        8.14       41.46       18.63 o
  -7  15   9      342.39      304.76       42.23 o
  -6  15   9       29.32      139.95       26.66 o
  -5  15   9      976.33     1131.61       66.01 o
  -4  15   9      -12.44        0.98       24.19 o
  -3  15   9      184.95      154.76       27.13 o
  -2  15   9      505.51      403.41       49.40 o
  -1  15   9       13.58       21.24       30.72 o
   0  15   9      423.33      355.56       64.11 o
   1  15   9      204.44      130.74       48.68 o
 -21   0  10     1747.90     1905.73      124.56 o
 -20   0  10      113.32      147.03       35.86 o
 -19   0  10      -16.06        8.43       28.65 o
 -18   0  10       24.14       41.74       27.54 o
 -17   0  10        5.69       22.35       18.87 o
 -16   0  10     2398.42     2415.99       84.80 o
 -15   0  10      341.29      340.94       31.45 o
 -14   0  10    16310.05    16167.55      284.10 o
 -13   0  10      641.14      679.06       41.13 o
 -12   0  10      907.62      927.77       46.32 o
 -11   0  10     2929.87     2953.36       86.65 o
 -10   0  10     3194.12     3293.40       89.79 o
  -9   0  10     1395.83     1463.26       55.58 o
  -8   0  10       40.26       36.00       12.64 o
  -7   0  10     7150.37     7204.97      145.46 o
  -6   0  10       22.30       33.45        8.32 o
  -5   0  10       69.72       76.76       14.01 o
  -4   0  10        3.16        6.55        9.28 o
  -3   0  10     2828.13     3006.16       80.23 o
  -2   0  10     6760.15     7506.31      140.28 o
  -1   0  10     6920.63     6692.75      143.32 o
   0   0  10      210.07      306.38       18.04 o
   1   0  10     5523.59     5719.09      102.87 o
   2   0  10      284.35      337.60       21.56 o
   3   0  10       86.68       99.09       14.91 o
   4   0  10      401.90      373.43       25.67 o
   5   0  10     1023.78     1032.71       42.19 o
   6   0  10      955.56      869.94       42.03 o
   7   0  10     2658.33     2674.30       96.52 o
   8   0  10       15.89        8.59       17.11 o
   9   0  10     1252.21     1234.65       68.16 o
  10   0  10      556.67      505.94       47.26 o
  11   0  10       21.54       33.94       17.98 o
  12   0  10        7.77       15.27       19.76 o
 -21   1  10       -7.72       11.03       29.49 o
 -20   1  10       30.08        5.43       18.75 o
 -19   1  10       42.31       29.77       19.71 o
 -18   1  10       48.58       49.37       19.60 o
 -17   1  10      232.13      218.84       30.29 o
 -16   1  10      669.27      740.27       35.97 o
 -15   1  10     2319.64     2274.06       57.73 o
 -14   1  10      128.43      137.91       14.56 o
 -13   1  10     1178.35     1251.07       38.63 o
 -12   1  10      207.94      238.28       17.19 o
 -11   1  10       13.35       21.06        9.03 o
 -10   1  10      126.71      138.12       14.94 o
  -9   1  10      586.19      603.62       25.29 o
  -8   1  10     1191.89     1346.44       35.56 o
  -7   1  10       80.48       85.17       10.45 o
  -6   1  10     1011.29     1018.70       25.61 o
  -5   1  10      267.12      319.75       16.69 o
  -4   1  10        3.69       19.20        7.30 o
  -3   1  10       10.44        2.29        6.82 o
  -2   1  10      610.15      632.87       22.08 o
  -1   1  10     1891.46     2110.11       40.86 o
   0   1  10     1429.35     1427.55       35.42 o
   1   1  10     3098.74     3246.51       55.67 o
   2   1  10     2353.77     2399.51       44.01 o
   3   1  10        5.54       25.49        6.88 o
   4   1  10       15.42       22.80        7.61 o
   5   1  10      207.12      270.83       14.48 o
   6   1  10      758.94      821.44       26.58 o
   7   1  10       16.94       22.92       10.34 o
   8   1  10      463.19      475.37       28.96 o
   9   1  10      306.67      360.39       25.62 o
  10   1  10       98.88      104.17       16.34 o
  11   1  10       38.23       37.17       13.05 o
  12   1  10      869.59      855.71       51.98 o
 -21   2  10      211.80      123.19       46.20 o
 -20   2  10      109.99      116.53       21.93 o
 -19   2  10      116.89      113.94       24.41 o
 -18   2  10       43.19       45.45       17.93 o
 -17   2  10       60.01       41.92       18.00 o
 -16   2  10       84.75      110.19       14.38 o
 -15   2  10      383.81      455.52       23.33 o
 -14   2  10     1667.79     1624.71       47.41 o
 -13   2  10     2580.47     2547.99       59.14 o
 -12   2  10       20.75        5.75        9.10 o
 -11   2  10       93.78       81.35       10.18 o
 -10   2  10      513.09      517.37       20.50 o
  -9   2  10      260.74      267.44       14.82 o
  -8   2  10       -1.95        7.31        7.28 o
  -7   2  10     1183.93     1184.56       30.90 o
  -6   2  10       69.78       63.81        7.26 o
  -5   2  10     1961.83     2022.42       40.39 o
  -4   2  10      292.53      246.87       15.44 o
  -3   2  10     2172.29     2330.61       43.44 o
  -2   2  10      330.04      344.16       16.75 o
  -1   2  10      523.13      553.04       21.23 o
   0   2  10      698.38      763.18       24.77 o
   1   2  10      860.57      973.50       27.97 o
   2   2  10     5274.94     5273.38       78.96 o
   3   2  10      373.88      377.75       19.49 o
   4   2  10     1197.09     1187.58       31.90 o
   5   2  10      266.46      265.69       15.83 o
   6   2  10      266.49      305.71       16.55 o
   7   2  10      299.03      281.57       22.81 o
   8   2  10      184.91      146.19       19.88 o
   9   2  10     1357.79     1447.63       50.57 o
  10   2  10      267.55      282.42       23.91 o
  11   2  10      105.23      107.99       20.82 o
  12   2  10      107.88      166.45       20.24 o
 -20   3  10      340.76      349.32       59.86 o
 -19   3  10        0.27       10.81       20.36 o
 -18   3  10        8.49       15.95       18.25 o
 -17   3  10     1411.90     1455.54       55.51 o
 -16   3  10       92.31       88.02       18.09 o
 -15   3  10     2691.86     2625.09       63.91 o
 -14   3  10      350.86      393.71       21.95 o
 -13   3  10      726.13      774.30       30.33 o
 -12   3  10     1517.77     1465.90       43.93 o
 -11   3  10      463.60      486.71       24.05 o
 -10   3  10     1726.31     1653.03       38.66 o
  -9   3  10      453.27      399.55       19.57 o
  -8   3  10     2897.95     2941.27       51.38 o
  -7   3  10       32.04       15.94        8.19 o
  -6   3  10     1802.99     1907.89       32.34 o
  -5   3  10       35.90       18.93        7.78 o
  -4   3  10     1496.66     1489.05       35.56 o
  -3   3  10     1022.57     1106.40       29.43 o
  -2   3  10      589.52      652.65       22.40 o
  -1   3  10    12472.08    12797.92      140.05 o
   0   3  10      778.26      913.25       26.41 o
   1   3  10     7351.09     7302.14       97.75 o
   2   3  10       63.07       50.69        9.96 o
   3   3  10     2488.76     2515.02       51.61 o
   4   3  10       -4.94        7.32        8.04 o
   5   3  10     1200.17     1183.07       32.97 o
   6   3  10     1340.59     1395.06       46.43 o
   7   3  10       39.31       31.05       13.22 o
   8   3  10     1734.08     1557.65       56.21 o
   9   3  10      119.08      123.73       20.29 o
  10   3  10      323.49      306.69       31.04 o
  11   3  10      -25.44       20.51       20.42 o
  12   3  10      649.60      677.11       58.32 o
 -19   4  10      598.65      471.19       74.06 o
 -18   4  10      149.65      157.52       39.38 o
 -17   4  10      106.03      133.89       24.21 o
 -16   4  10      641.53      579.52       37.26 o
 -15   4  10       19.42       17.01       12.42 o
 -14   4  10     3167.15     3140.34       69.09 o
 -13   4  10        0.81       13.30        6.11 o
 -12   4  10     1641.75     1660.03       46.25 o
 -11   4  10       68.13       75.27       11.27 o
 -10   4  10      362.10      381.54       18.05 o
  -9   4  10      124.18       80.39       12.09 o
  -8   4  10     1255.40     1202.49       32.40 o
  -7   4  10      263.88      262.21       15.14 o
  -6   4  10     1151.85     1094.27       25.60 o
  -5   4  10      421.77      421.43       16.42 o
  -4   4  10     1381.95     1490.73       34.61 o
  -3   4  10      106.70       94.68       11.01 o
  -2   4  10     2496.17     2500.86       48.83 o
  -1   4  10     5549.34     5778.48       80.45 o
   0   4  10    13169.66    13232.69      148.30 o
   1   4  10       13.07       20.55        7.91 o
   2   4  10     1971.53     2061.13       45.24 o
   3   4  10      443.28      467.57       22.09 o
   4   4  10      594.59      646.63       25.31 o
   5   4  10      509.39      465.10       27.07 o
   6   4  10      621.25      656.12       31.52 o
   7   4  10     2468.47     2507.53       77.07 o
   8   4  10      298.52      313.13       28.63 o
   9   4  10      407.67      368.76       32.86 o
  10   4  10      422.11      433.86       35.06 o
  11   4  10      927.39      859.12       52.37 o
 -19   5  10       24.93      107.81       26.78 o
 -18   5  10     2672.41     2472.88      154.38 o
 -17   5  10      454.61      519.37       41.91 o
 -16   5  10     1259.11     1078.22       68.60 o
 -15   5  10      424.07      419.26       39.53 o
 -14   5  10       22.21       15.43       11.84 o
 -13   5  10       79.54       87.50       15.94 o
 -12   5  10       40.55       31.72       11.17 o
 -11   5  10      562.85      569.18       22.69 o
 -10   5  10      288.10      329.91       19.63 o
  -9   5  10      194.84      164.08       14.35 o
  -8   5  10        2.30        2.71        7.32 o
  -7   5  10      573.30      571.85       22.04 o
  -6   5  10     1203.22     1190.64       26.49 o
  -5   5  10       25.58       13.00        7.34 o
  -4   5  10     8126.96     8267.88      102.44 o
  -3   5  10     1357.41     1475.17       35.12 o
  -2   5  10        4.10        2.05        8.08 o
  -1   5  10     1227.36     1198.96       34.31 o
   0   5  10      106.52       99.93       12.40 o
   1   5  10      564.96      595.61       24.01 o
   2   5  10     6027.03     6024.08       89.37 o
   3   5  10     4890.96     4955.21       88.99 o
   4   5  10     2601.62     2545.14       62.46 o
   5   5  10       72.03       92.19       14.13 o
   6   5  10      108.28       61.84       23.00 o
   7   5  10      309.10      352.53       28.04 o
   8   5  10       43.63       88.67       16.15 o
   9   5  10      138.47      118.63       21.99 o
  10   5  10      352.51      341.99       32.96 o
  11   5  10       20.00       66.48       22.07 o
 -18   6  10      799.81      639.78       84.54 o
 -17   6  10      837.28      824.67       58.64 o
 -16   6  10      119.49       73.02       24.68 o
 -15   6  10      384.97      424.82       39.57 o
 -14   6  10       46.57       21.39       14.85 o
 -13   6  10        6.59       15.04       12.16 o
 -12   6  10     3374.83     3374.30       87.22 o
 -11   6  10     6843.58     6553.78      132.34 o
 -10   6  10     1746.09     1814.51       49.40 o
  -9   6  10       37.13       44.86       13.41 o
  -8   6  10       51.36       50.76       13.01 o
  -7   6  10      400.50      418.68       28.26 o
  -6   6  10     1040.25     1009.06       34.44 o
  -5   6  10     9561.19     9443.46      112.43 o
  -4   6  10       -0.64        4.88        5.76 o
  -3   6  10     3680.85     3731.32       63.44 o
  -2   6  10      -10.32        4.76        9.27 o
  -1   6  10     1459.66     1570.27       38.47 o
   0   6  10     1551.98     1527.20       44.67 o
   1   6  10      725.22      733.02       31.00 o
   2   6  10      983.25      987.05       41.39 o
   3   6  10      380.83      358.43       26.14 o
   4   6  10     1473.87     1445.08       52.85 o
   5   6  10     3554.85     3650.74      114.52 o
   6   6  10     2823.50     2702.04      103.86 o
   7   6  10      331.13      298.33       38.40 o
   8   6  10       29.17       15.91       15.07 o
   9   6  10       82.55       65.51       19.00 o
  10   6  10      578.30      583.30       40.63 o
  11   6  10      809.85      891.70       64.78 o
 -17   7  10      200.84      224.01       32.95 o
 -16   7  10      255.16      290.19       35.24 o
 -15   7  10      599.41      605.86       48.56 o
 -14   7  10       25.20       44.44       22.00 o
 -13   7  10      140.17      123.96       20.97 o
 -12   7  10      641.06      759.89       37.81 o
 -11   7  10      547.22      537.49       34.80 o
 -10   7  10      444.57      443.68       25.90 o
  -9   7  10       14.31        7.23       11.23 o
  -8   7  10     1140.98     1087.80       48.85 o
  -7   7  10     2336.92     2382.69       70.16 o
  -6   7  10      911.75      932.65       42.56 o
  -5   7  10      431.71      460.47       25.68 o
  -4   7  10      678.03      658.90       36.76 o
  -3   7  10        2.29        2.93        9.26 o
  -2   7  10       66.18       62.33       11.72 o
  -1   7  10      695.08      695.32       33.94 o
   0   7  10      299.70      285.90       22.97 o
   1   7  10      131.43      123.69       16.04 o
   2   7  10      251.69      221.39       22.43 o
   3   7  10     1770.39     1765.64       58.48 o
   4   7  10       -5.11        8.97       12.84 o
   5   7  10     1842.53     1801.04       80.74 o
   6   7  10      656.09      697.53       49.91 o
   7   7  10       48.28       19.15       21.88 o
   8   7  10      177.06      227.08       30.45 o
   9   7  10       11.60        0.07       14.18 o
  10   7  10      212.58      126.20       34.53 o
  11   7  10      122.03        1.61       46.25 o
 -18   8  10       47.44      115.22       30.53 o
 -17   8  10       76.37       51.01       26.64 o
 -16   8  10       -9.41        8.41       18.98 o
 -15   8  10       51.64       19.00       23.08 o
 -14   8  10      131.42      121.01       26.30 o
 -13   8  10       29.11        8.69       20.49 o
 -12   8  10      978.68      972.04       48.11 o
 -11   8  10     5474.53     5154.09      121.61 o
 -10   8  10       31.19       26.77       10.39 o
  -9   8  10      172.41      189.45       17.76 o
  -8   8  10      169.92      196.28       18.34 o
  -7   8  10       48.88       58.53       14.92 o
  -6   8  10      229.22      259.41       23.41 o
  -5   8  10     1056.34     1099.90       47.14 o
  -4   8  10     1742.04     1770.43       74.90 o
  -3   8  10       24.03       21.78       16.39 o
  -2   8  10       -7.59       15.05       14.04 o
  -1   8  10      811.20      799.24       37.31 o
   0   8  10      145.60      139.76       18.25 o
   1   8  10      607.85      589.07       33.37 o
   2   8  10      424.40      434.17       28.62 o
   3   8  10       37.23       47.21       14.13 o
   4   8  10      675.70      590.21       37.00 o
   5   8  10      386.13      449.31       38.18 o
   6   8  10       59.22       71.85       17.50 o
   7   8  10       -0.95        8.87        9.69 o
   8   8  10       19.05       15.42       19.09 o
   9   8  10       88.18       91.03       27.07 o
  10   8  10      187.47      199.46       33.55 o
 -18   9  10     1001.75     1009.99       97.94 o
 -17   9  10     1433.74     1260.04      116.54 o
 -16   9  10      484.72      567.21       48.67 o
 -15   9  10       63.92       72.06       23.02 o
 -14   9  10       90.61       57.30       25.95 o
 -13   9  10      312.05      340.42       38.44 o
 -12   9  10      987.58      944.52       63.64 o
 -11   9  10     1045.80      912.16       63.81 o
 -10   9  10     2134.44     2180.81       70.28 o
  -9   9  10       32.52       36.62       12.93 o
  -8   9  10      401.20      383.42       30.54 o
  -7   9  10       -0.31        0.70       11.02 o
  -6   9  10     1224.42     1261.65       65.37 o
  -5   9  10       35.98       19.14       17.68 o
  -4   9  10     6563.93     6425.40      165.63 o
  -3   9  10      138.81      169.84       25.79 o
  -2   9  10      165.99       95.69       26.68 o
  -1   9  10      -12.72        3.56       15.09 o
   0   9  10       -4.72        2.53       15.64 o
   1   9  10      511.96      510.73       41.91 o
   2   9  10      287.42      206.61       25.12 o
   3   9  10     6098.36     5437.55      143.36 o
   4   9  10      734.04      757.66       50.05 o
   5   9  10     1068.15     1028.00       62.28 o
   6   9  10       94.94      134.00       24.51 o
   7   9  10       12.07       13.94       17.64 o
   8   9  10      162.46      157.24       31.13 o
   9   9  10       33.53        0.28       23.48 o
  10   9  10      850.42      863.14       89.41 o
 -17  10  10      191.47      201.24       50.74 o
 -16  10  10       84.31       58.38       33.33 o
 -15  10  10      287.83      288.75       39.30 o
 -14  10  10      133.70      119.36       29.04 o
 -13  10  10       89.76       68.24       24.77 o
 -12  10  10       63.33        3.51       23.90 o
 -11  10  10      334.57      360.87       38.51 o
 -10  10  10      893.13      866.31       46.92 o
  -9  10  10      461.99      402.62       44.98 o
  -8  10  10       49.00       41.12       15.62 o
  -7  10  10      440.89      443.49       33.16 o
  -6  10  10      126.88      116.28       20.17 o
  -5  10  10     1838.95     1779.26       66.68 o
  -4  10  10       13.52        1.48       20.68 o
  -3  10  10     1705.78     1729.20       79.14 o
  -2  10  10       23.87        0.82       19.56 o
  -1  10  10      184.65      206.33       27.35 o
   0  10  10      754.89      797.80       51.58 o
   1  10  10      126.08      192.31       20.84 o
   2  10  10     2482.23     2476.84       94.52 o
   3  10  10     1576.41     1571.17       74.84 o
   4  10  10      157.49      147.25       44.19 o
   5  10  10      301.78      308.84       35.82 o
   6  10  10       82.59       95.27       24.68 o
   7  10  10      497.25      396.68       46.34 o
   8  10  10      234.13      230.87       34.15 o
   9  10  10      405.09      367.42       43.66 o
 -15  11  10     1133.90      885.87      108.72 o
 -14  11  10        0.90       10.24       11.79 o
 -13  11  10      558.73      606.55       52.80 o
 -12  11  10       92.38       90.86       26.64 o
 -11  11  10      231.96      341.78       33.71 o
 -10  11  10       63.99       52.05       19.23 o
  -9  11  10      441.46      444.94       34.70 o
  -8  11  10      214.90      223.60       25.21 o
  -7  11  10       19.36        5.88       13.96 o
  -6  11  10      125.94      118.69       22.08 o
  -5  11  10      108.50      153.58       20.66 o
  -4  11  10      -24.73        1.53       16.42 o
  -3  11  10      -17.73        0.91       16.95 o
  -2  11  10      777.51      761.43       54.90 o
  -1  11  10     1118.62     1010.33       64.61 o
   0  11  10      294.52      301.39       34.44 o
   1  11  10      505.28      469.31       44.33 o
   2  11  10       77.41       71.67       24.53 o
   3  11  10       -0.64        1.20       14.66 o
   4  11  10       35.87        9.19       26.73 o
   5  11  10        6.12       31.44       24.32 o
   6  11  10       82.22       75.87       33.14 o
   7  11  10       47.27      104.83       31.59 o
   8  11  10       40.79       56.17       30.12 o
 -13  12  10      -63.15        0.13       34.34 o
 -12  12  10      499.56      487.42       49.46 o
 -11  12  10      133.04      111.82       29.53 o
 -10  12  10      859.31      789.56       63.27 o
  -9  12  10     1559.89     1423.91       65.59 o
  -8  12  10      106.77      112.90       19.05 o
  -7  12  10      727.28      745.98       44.67 o
  -6  12  10       68.71       40.51       19.40 o
  -5  12  10      768.33      738.63       46.85 o
  -4  12  10      191.37      203.51       30.84 o
  -3  12  10     1263.99     1214.41       58.43 o
  -2  12  10     1698.36     1494.70       84.73 o
  -1  12  10      -29.82        8.90       19.02 o
   0  12  10      139.60      202.60       26.41 o
   1  12  10      452.02      534.83       43.19 o
   2  12  10     2743.86     2511.31      105.38 o
   3  12  10      129.84      101.41       40.63 o
   4  12  10     1216.12     1177.94      105.13 o
   5  12  10      179.58      203.83       47.67 o
   6  12  10       67.92       58.69       37.22 o
   7  12  10       68.33        6.87       33.32 o
 -11  13  10      594.13      664.81       73.99 o
 -10  13  10      234.98      271.74       36.13 o
  -9  13  10       24.70       21.50       18.45 o
  -8  13  10       34.37       31.15       17.01 o
  -7  13  10       11.94       19.90       17.20 o
  -6  13  10      764.18      762.22       57.45 o
  -5  13  10      -28.81        2.60       15.36 o
  -4  13  10      458.00      512.16       36.89 o
  -3  13  10      222.86      224.58       27.17 o
  -2  13  10      158.04      175.46       24.19 o
  -1  13  10      300.09      230.12       39.51 o
   0  13  10       22.58       10.74       19.15 o
   1  13  10      113.38       76.38       22.91 o
   2  13  10      -50.75       13.16       24.96 o
   3  13  10      899.95     1023.26       89.56 o
   4  13  10      284.80      303.57       52.24 o
   5  13  10      327.78      328.97       57.02 o
  -9  14  10        8.88       23.41       21.57 o
  -8  14  10       23.65       35.24       19.01 o
  -7  14  10      680.22      532.08       46.49 o
  -6  14  10        7.71       17.42       17.81 o
  -5  14  10      788.60      758.58       49.73 o
  -4  14  10       11.44        1.18       17.11 o
  -3  14  10       30.42       66.13       17.54 o
  -2  14  10     1982.07     1940.28       78.17 o
  -1  14  10       17.89      106.69       21.38 o
   0  14  10      685.21      726.15       79.85 o
   1  14  10      191.18      189.61       32.73 o
   2  14  10       -7.12       42.33       24.02 o
   3  14  10      170.24      168.68       45.75 o
  -8  15  10      214.80      170.86       48.33 o
  -7  15  10      108.71      124.72       27.53 o
  -6  15  10       15.13       15.98       24.63 o
  -5  15  10      111.06       35.03       40.42 o
  -4  15  10      -19.43       13.68       35.00 o
  -3  15  10      487.20      483.25       67.23 o
  -2  15  10      418.08      361.92       47.73 o
  -1  15  10     1143.46     1213.41       73.09 o
   0  15  10      761.65      711.55       59.58 o
 -21   1  11       15.30        6.85       26.43 o
 -20   1  11        7.86       10.92       20.56 o
 -19   1  11      264.21      190.92       34.49 o
 -18   1  11      928.36      899.58       58.13 o
 -17   1  11       26.12       11.31       17.41 o
 -16   1  11     2285.94     2291.67       59.83 o
 -15   1  11      252.88      245.39       19.86 o
 -14   1  11       62.75       67.95       14.19 o
 -13   1  11     1416.80     1463.48       43.99 o
 -12   1  11      129.90      120.59       14.28 o
 -11   1  11     6224.72     6106.01      100.51 o
 -10   1  11       46.10       35.37       10.16 o
  -9   1  11     2371.91     2385.30       54.42 o
  -8   1  11     2392.37     2417.44       54.22 o
  -7   1  11     1654.33     1724.29       35.01 o
  -6   1  11        4.41        3.77        8.79 o
  -5   1  11      403.52      443.45       21.13 o
  -4   1  11     1719.84     1802.61       39.56 o
  -3   1  11       83.84       77.87       10.41 o
  -2   1  11     1031.35     1222.25       30.55 o
  -1   1  11      955.39     1053.48       29.73 o
   0   1  11     5054.81     5191.18       77.45 o
   1   1  11      403.96      452.86       18.56 o
   2   1  11     2949.71     2832.33       52.42 o
   3   1  11       11.71        4.35        7.77 o
   4   1  11     7714.64     7930.20       97.97 o
   5   1  11     1916.89     1903.71       43.38 o
   6   1  11       94.36      138.59       11.58 o
   7   1  11       89.64      111.58       15.66 o
   8   1  11     2204.08     2327.91       65.90 o
   9   1  11       84.65       94.06       16.03 o
  10   1  11       44.81       45.90       15.03 o
  11   1  11      978.35      902.85       46.83 o
  12   1  11     1242.03     1383.64      100.06 o
 -20   2  11       -8.53        3.54       20.72 o
 -19   2  11       41.45       15.80       19.06 o
 -18   2  11       42.53       39.42       18.74 o
 -17   2  11      879.54      897.60       44.17 o
 -16   2  11       20.50       19.35       10.82 o
 -15   2  11      431.06      441.73       25.44 o
 -14   2  11      934.14     1001.63       36.25 o
 -13   2  11       99.37       92.82       13.93 o
 -12   2  11      704.70      692.14       30.21 o
 -11   2  11     4890.33     4844.18       74.71 o
 -10   2  11     3568.50     3594.48       61.07 o
  -9   2  11     3889.22     3875.69       63.95 o
  -8   2  11      483.73      520.23       20.47 o
  -7   2  11     1397.46     1413.33       29.29 o
  -6   2  11      164.04      202.56       11.31 o
  -5   2  11      692.84      688.28       24.55 o
  -4   2  11      119.13       82.73       11.67 o
  -3   2  11     4876.91     5137.79       73.96 o
  -2   2  11        1.90        3.02        7.66 o
  -1   2  11     6580.36     6741.02       91.38 o
   0   2  11     3274.04     3299.20       59.62 o
   1   2  11       21.43       31.69        9.66 o
   2   2  11      740.46      826.65       27.50 o
   3   2  11      585.29      642.07       23.07 o
   4   2  11      366.02      336.11       19.02 o
   5   2  11     3210.52     3045.59       58.33 o
   6   2  11     1848.53     1869.68       49.28 o
   7   2  11       79.90       59.95       15.85 o
   8   2  11       14.98       12.87       11.71 o
   9   2  11     1051.34      924.87       46.26 o
  10   2  11      130.44      121.77       20.02 o
  11   2  11      213.36      216.25       27.51 o
 -20   3  11      -38.53        0.60       31.05 o
 -19   3  11      165.44      244.16       39.30 o
 -18   3  11      247.27      188.98       45.20 o
 -17   3  11       55.80       44.44       15.53 o
 -16   3  11       25.56       42.82       13.12 o
 -15   3  11       30.92       25.29       10.90 o
 -14   3  11      645.98      667.04       30.34 o
 -13   3  11     1299.62     1235.15       42.41 o
 -12   3  11      662.17      691.23       29.43 o
 -11   3  11      340.04      371.55       21.22 o
 -10   3  11     9751.17     9693.05      118.42 o
  -9   3  11     5828.21     5913.34       82.83 o
  -8   3  11      360.39      340.57       18.20 o
  -7   3  11     4949.53     5042.50       61.88 o
  -6   3  11      105.58       95.40        9.82 o
  -5   3  11     2607.95     2664.98       50.45 o
  -4   3  11       61.74       65.02        8.72 o
  -3   3  11      128.10      128.75       12.24 o
  -2   3  11     4113.87     4309.86       67.84 o
  -1   3  11      149.62      162.15       13.45 o
   0   3  11     1591.51     1745.57       40.27 o
   1   3  11      228.61      254.55       16.25 o
   2   3  11      184.12      183.73       15.05 o
   3   3  11       -7.26        0.04        8.87 o
   4   3  11       94.88      107.76       11.22 o
   5   3  11      292.36      282.43       17.41 o
   6   3  11      294.00      286.27       22.92 o
   7   3  11      887.76      907.99       40.50 o
   8   3  11      129.89      121.77       18.82 o
   9   3  11      445.23      428.15       35.92 o
  10   3  11      375.57      345.78       34.16 o
  11   3  11       80.58       76.60       21.17 o
 -19   4  11      644.87      470.94       75.35 o
 -18   4  11       96.20       93.57       40.66 o
 -17   4  11     1053.32     1066.04       62.84 o
 -16   4  11       33.27       60.53       17.09 o
 -15   4  11      545.54      575.74       34.63 o
 -14   4  11      203.76      204.25       18.74 o
 -13   4  11     3096.20     2938.22       68.77 o
 -12   4  11      202.22      177.98       18.14 o
 -11   4  11       40.66       34.12       10.94 o
 -10   4  11      640.74      642.32       24.77 o
  -9   4  11     2071.79     2093.05       45.02 o
  -8   4  11     1179.89     1179.77       32.92 o
  -7   4  11     1030.41     1071.10       30.39 o
  -6   4  11     5326.13     5332.11       69.58 o
  -5   4  11      918.20      866.15       28.97 o
  -4   4  11     2274.17     2239.81       47.55 o
  -3   4  11     2097.21     2118.33       45.78 o
  -2   4  11      280.55      295.55       17.09 o
  -1   4  11     3080.66     3032.94       58.40 o
   0   4  11      344.53      327.78       19.40 o
   1   4  11      147.43      159.96       13.79 o
   2   4  11     1406.72     1353.09       39.52 o
   3   4  11        1.02        7.03        9.31 o
   4   4  11      686.38      697.31       28.55 o
   5   4  11       -8.71        6.97       10.75 o
   6   4  11     1822.38     1941.60       57.34 o
   7   4  11      549.20      536.04       32.48 o
   8   4  11      819.17      875.46       46.41 o
   9   4  11       42.53       70.80       15.85 o
  10   4  11      149.05      114.99       23.58 o
  11   4  11      -62.10       20.33       37.91 o
 -18   5  11      346.19      465.90       58.46 o
 -17   5  11      198.70      208.99       30.85 o
 -16   5  11     1182.89     1185.20       67.41 o
 -15   5  11       -3.98        0.66       12.79 o
 -14   5  11      549.30      560.40       34.97 o
 -13   5  11     2146.48     1914.50       82.65 o
 -12   5  11      131.20      117.06       17.56 o
 -11   5  11     3328.89     3370.25       85.98 o
 -10   5  11     1478.30     1422.24       54.98 o
  -9   5  11     3119.86     3139.99       57.09 o
  -8   5  11     3715.06     3743.58       62.98 o
  -7   5  11        3.81       17.54       11.15 o
  -6   5  11       44.32       37.40        7.41 o
  -5   5  11      921.72      926.76       25.82 o
  -4   5  11       32.44       43.89        8.85 o
  -3   5  11     3673.54     3724.01       64.51 o
  -2   5  11     4488.30     4405.99       73.54 o
  -1   5  11        3.85        2.31        8.95 o
   0   5  11     2770.60     2648.91       56.45 o
   1   5  11     1471.85     1538.15       40.45 o
   2   5  11     1678.25     1788.03       44.31 o
   3   5  11      784.02      839.36       33.92 o
   4   5  11       42.50       25.04       11.75 o
   5   5  11      570.28      550.94       45.75 o
   6   5  11       -7.55        7.88       18.02 o
   7   5  11      271.08      296.76       26.49 o
   8   5  11      321.01      288.87       31.07 o
   9   5  11      628.61      638.36       42.88 o
  10   5  11      177.56      179.21       25.48 o
 -18   6  11       -2.55        1.00       20.22 o
 -17   6  11       98.21      112.15       23.04 o
 -16   6  11       -3.83        1.95       19.83 o
 -15   6  11       17.50       21.79       18.39 o
 -14   6  11      177.10      210.79       21.54 o
 -13   6  11     1943.76     1863.43       67.01 o
 -12   6  11        0.36       11.80       11.52 o
 -11   6  11       43.86       53.39       13.09 o
 -10   6  11      113.92      152.43       19.34 o
  -9   6  11      181.18      210.84       21.77 o
  -8   6  11       17.72       28.95       12.73 o
  -7   6  11      320.45      279.41       21.73 o
  -6   6  11     3724.68     3743.91       68.60 o
  -5   6  11      200.65      227.62       17.77 o
  -4   6  11      130.12      146.07       12.83 o
  -3   6  11     1245.61     1291.07       39.55 o
  -2   6  11     1775.89     1768.43       43.98 o
  -1   6  11      737.82      735.45       28.41 o
   0   6  11     1358.03     1349.29       39.24 o
   1   6  11       86.52       81.99       12.27 o
   2   6  11      124.44      120.71       17.74 o
   3   6  11      577.97      595.77       34.18 o
   4   6  11       72.30       93.89       15.94 o
   5   6  11     1470.19     1520.38       73.48 o
   6   6  11       26.76       13.90       18.01 o
   7   6  11      257.69      202.18       34.98 o
   8   6  11      426.43      404.71       34.62 o
   9   6  11      150.98      126.68       24.67 o
  10   6  11        8.63       26.70       23.60 o
 -18   7  11      583.54      345.10       73.91 o
 -17   7  11       48.96       10.38       19.75 o
 -16   7  11      506.21      495.23       47.82 o
 -15   7  11       92.13       84.74       24.06 o
 -14   7  11     1006.42      905.73       49.45 o
 -13   7  11      495.60      547.76       35.08 o
 -12   7  11      151.92      156.50       21.08 o
 -11   7  11      191.99      192.63       24.27 o
 -10   7  11       11.63        3.69       10.98 o
  -9   7  11       71.38      102.05       15.52 o
  -8   7  11     2723.09     2748.06       78.73 o
  -7   7  11     2119.59     2225.15       68.24 o
  -6   7  11       94.83      111.91       17.94 o
  -5   7  11     1006.20      963.18       46.15 o
  -4   7  11      245.51      239.92       24.28 o
  -3   7  11      202.69      211.50       22.29 o
  -2   7  11      159.75      142.82       16.31 o
  -1   7  11       44.02       43.27       11.24 o
   0   7  11     1356.73     1305.18       50.76 o
   1   7  11      514.62      553.78       31.89 o
   2   7  11     3041.10     2926.72       80.54 o
   3   7  11     4510.40     4356.16      102.83 o
   4   7  11     1208.98     1200.61       50.59 o
   5   7  11     1549.03     1624.92       76.67 o
   6   7  11       11.64       19.22       15.89 o
   7   7  11     1985.48     1806.57       92.30 o
   8   7  11       38.54        1.87       17.46 o
   9   7  11     2412.74     2247.89       85.64 o
  10   7  11      181.27      108.30       49.99 o
 -18   8  11       13.71        8.49       26.65 o
 -17   8  11      404.51      394.68       65.41 o
 -16   8  11       78.97       29.61       26.43 o
 -15   8  11      510.00      512.02       48.92 o
 -14   8  11      169.04      138.10       30.45 o
 -13   8  11     1300.31     1348.32       57.10 o
 -12   8  11       24.73       12.49       16.72 o
 -11   8  11      412.37      443.49       32.75 o
 -10   8  11       38.90       31.22       11.79 o
  -9   8  11     1072.98     1014.99       42.45 o
  -8   8  11      663.71      617.73       39.58 o
  -7   8  11      777.84      790.04       42.52 o
  -6   8  11     5020.26     4834.56      114.06 o
  -5   8  11       45.04       32.82       13.77 o
  -4   8  11     2222.14     2231.16       71.82 o
  -3   8  11       15.12        7.90       13.60 o
  -2   8  11       75.31       56.30       18.76 o
  -1   8  11      739.33      733.74       49.52 o
   0   8  11      -10.32        4.11       12.76 o
   1   8  11      443.93      460.20       29.56 o
   2   8  11     1579.94     1603.51       57.48 o
   3   8  11     1213.46     1090.09       51.06 o
   4   8  11     1594.19     1529.71       75.46 o
   5   8  11       20.89        0.36       17.86 o
   6   8  11     1304.07     1316.56       73.31 o
   7   8  11        3.81        0.00       18.48 o
   8   8  11     1054.36     1079.03       69.15 o
   9   8  11       74.47       97.43       25.21 o
 -17   9  11       12.80       27.04       30.76 o
 -16   9  11        3.42       29.07       26.67 o
 -15   9  11        8.93        2.87       20.22 o
 -14   9  11       29.36       37.18       17.50 o
 -13   9  11       82.26       63.12       22.64 o
 -12   9  11      365.29      392.63       40.58 o
 -11   9  11      186.80      196.02       30.91 o
 -10   9  11      118.23      108.86       20.18 o
  -9   9  11       85.77       87.71       18.29 o
  -8   9  11       15.68        4.17       14.06 o
  -7   9  11      847.22      883.35       56.30 o
  -6   9  11       36.11       64.27       17.63 o
  -5   9  11      -33.10        0.05       21.21 o
  -4   9  11      365.81      327.51       38.16 o
  -3   9  11      -22.97        0.89       16.58 o
  -2   9  11      338.15      435.07       35.55 o
  -1   9  11       25.63        4.46       16.04 o
   0   9  11      121.75       86.66       22.89 o
   1   9  11      157.59       96.71       26.44 o
   2   9  11      571.73      563.51       45.25 o
   3   9  11     1086.81     1052.43       48.83 o
   4   9  11       54.37       54.48       21.31 o
   5   9  11       75.48       94.48       24.79 o
   6   9  11      167.18      155.79       29.18 o
   7   9  11       17.28       49.69       21.77 o
   8   9  11      -26.12        0.00       24.31 o
   9   9  11       43.09       41.36       27.02 o
 -16  10  11       47.63       13.92       35.69 o
 -15  10  11      208.79      148.22       52.38 o
 -14  10  11      159.27      126.40       33.07 o
 -13  10  11      901.32      863.64       65.13 o
 -12  10  11      531.26      514.95       49.98 o
 -11  10  11        5.29        4.26       20.69 o
 -10  10  11      690.26      671.04       42.33 o
  -9  10  11      266.05      293.98       28.32 o
  -8  10  11     1170.33     1207.05       55.04 o
  -7  10  11      657.48      723.50       41.09 o
  -6  10  11     3526.74     3623.67       96.86 o
  -5  10  11      309.62      368.91       35.10 o
  -4  10  11      672.28      618.68       41.54 o
  -3  10  11      247.14      233.60       33.06 o
  -2  10  11       16.35        6.98       18.42 o
  -1  10  11      311.94      334.52       35.26 o
   0  10  11       41.00       34.01       19.24 o
   1  10  11     1696.93     1618.24       79.53 o
   2  10  11      121.08      113.04       25.01 o
   3  10  11     1071.62     1013.52       96.00 o
   4  10  11      310.63      280.79       54.52 o
   5  10  11      -26.19        4.56       26.47 o
   6  10  11      241.97      331.21       50.77 o
   7  10  11      404.08      305.98       44.91 o
   8  10  11      389.64      318.84       61.41 o
   9  10  11       90.45       38.21       37.43 o
 -14  11  11     1234.83     1130.76      114.53 o
 -13  11  11       28.56        9.54       21.88 o
 -12  11  11     1120.62     1032.60       72.85 o
 -11  11  11      437.92      507.97       46.50 o
 -10  11  11      932.51      768.27       64.52 o
  -9  11  11      129.21      119.83       22.46 o
  -8  11  11      195.81      246.12       30.87 o
  -7  11  11     4843.10     4333.92      119.20 o
  -6  11  11      761.64      769.42       45.94 o
  -5  11  11     1170.48     1024.84       56.28 o
  -4  11  11      910.26      981.43       49.37 o
  -3  11  11       55.27       38.24       22.68 o
  -2  11  11      -12.78       10.58       21.17 o
  -1  11  11       76.91       75.72       21.75 o
   0  11  11      804.35      782.41       56.71 o
   1  11  11       83.33      115.82       23.42 o
   2  11  11       -1.27       12.36       19.46 o
   3  11  11      319.25      358.35       56.06 o
   4  11  11       65.56       47.14       37.27 o
   5  11  11      964.36      914.54       94.53 o
   6  11  11       50.53       32.62       27.38 o
 -12  12  11      164.71      112.07       47.09 o
 -11  12  11      468.56      457.83       50.14 o
 -10  12  11      561.55      389.24       53.32 o
  -9  12  11      922.34      927.20       51.91 o
  -8  12  11       80.19       78.14       20.50 o
  -7  12  11       87.58       33.07       26.81 o
  -6  12  11     3247.71     3122.27       97.93 o
  -5  12  11      224.72      203.19       28.26 o
  -4  12  11      247.39      239.88       27.74 o
  -3  12  11      220.92      166.53       28.50 o
  -2  12  11      264.31      288.11       28.99 o
  -1  12  11      474.31      470.40       37.61 o
   0  12  11       20.44       39.58       19.72 o
   1  12  11      197.30      196.43       30.30 o
   2  12  11      -23.70       37.30       30.20 o
   3  12  11      133.59       90.79       43.57 o
   4  12  11       94.09      152.73       32.27 o
   5  12  11      321.74      249.13       57.02 o
 -10  13  11      207.24      239.86       47.52 o
  -9  13  11       74.12      106.41       18.89 o
  -8  13  11      623.89      564.20       43.29 o
  -7  13  11       63.10       39.09       19.81 o
  -6  13  11      312.49      274.98       32.43 o
  -5  13  11      164.46      173.66       26.11 o
  -4  13  11      810.07      794.80       50.12 o
  -3  13  11       42.86       22.98       20.02 o
  -2  13  11      776.89      747.71       49.17 o
  -1  13  11      -12.45        3.17       16.46 o
   0  13  11      607.34      577.80       44.69 o
   1  13  11      699.91      734.30       55.39 o
   2  13  11       30.84       23.04       27.57 o
   3  13  11       46.01        5.86       33.58 o
  -8  14  11       22.21       12.07       20.24 o
  -7  14  11      353.71      324.51       41.57 o
  -6  14  11      376.74      361.93       42.72 o
  -5  14  11      197.79      202.35       27.26 o
  -4  14  11       25.23        7.83       20.36 o
  -3  14  11      858.23      675.67       52.74 o
  -2  14  11       63.06        6.71       28.19 o
  -1  14  11      255.43      198.71       35.72 o
   0  14  11      151.61      130.20       31.36 o
   0  15  11       21.27       80.86       28.57 o
 -21   0  12       57.33       23.39       31.27 o
 -20   0  12      618.60      677.55       73.44 o
 -19   0  12      614.35      593.26       71.80 o
 -18   0  12      428.39      516.21       57.11 o
 -17   0  12      156.72      156.17       26.07 o
 -16   0  12       27.26       23.58       16.57 o
 -15   0  12     4194.64     4096.40      120.47 o
 -14   0  12      664.71      629.22       44.80 o
 -13   0  12      884.05      865.61       50.65 o
 -12   0  12     2660.00     2702.37       88.82 o
 -11   0  12       39.06       22.43       14.60 o
 -10   0  12     1413.16     1437.77       60.92 o
  -9   0  12     2192.35     2180.08       76.27 o
  -8   0  12     1245.99     1326.80       55.90 o
  -7   0  12       -7.95        4.69        9.85 o
  -6   0  12      569.43      524.96       37.33 o
  -5   0  12     3774.53     3811.34      103.15 o
  -4   0  12     1939.83     2075.96       70.73 o
  -3   0  12        5.83       11.85       10.98 o
  -2   0  12      329.75      305.18       29.23 o
  -1   0  12     5687.86     5989.05      110.51 o
   0   0  12      189.45      174.01       19.57 o
   1   0  12     3556.24     3611.00       84.88 o
   2   0  12     1801.43     1805.81       58.75 o
   3   0  12     3335.81     3496.91       84.36 o
   4   0  12      475.77      556.76       31.31 o
   5   0  12        9.77       12.06       10.84 o
   6   0  12      326.22      325.42       36.33 o
   7   0  12      223.00      226.55       32.98 o
   8   0  12     1140.48     1151.03       67.90 o
   9   0  12        0.82       10.86        9.55 o
  10   0  12      169.55      197.49       31.40 o
  11   0  12      103.04       41.41       36.25 o
  12   0  12      935.81      853.31       91.83 o
 -21   1  12      -32.67        3.08       24.62 o
 -20   1  12      229.03      231.64       31.62 o
 -19   1  12      182.15      155.06       28.14 o
 -18   1  12      442.20      424.00       41.11 o
 -17   1  12      140.67      152.68       19.31 o
 -16   1  12      309.43      320.24       23.01 o
 -15   1  12       10.02       18.01       10.57 o
 -14   1  12       43.62       63.12       10.44 o
 -13   1  12        8.71        2.29        9.19 o
 -12   1  12      982.72      940.94       36.91 o
 -11   1  12     1050.10     1154.31       37.28 o
 -10   1  12      506.76      456.30       26.08 o
  -9   1  12      607.59      628.88       28.01 o
  -8   1  12       25.95       10.92        9.71 o
  -7   1  12      376.05      395.07       17.38 o
  -6   1  12      338.71      363.01       20.62 o
  -5   1  12      136.35      111.63       12.60 o
  -4   1  12      600.59      633.46       24.00 o
  -3   1  12      279.48      311.91       17.19 o
  -2   1  12     1514.59     1580.38       39.38 o
  -1   1  12       35.87       55.48        8.95 o
   0   1  12     1415.85     1495.32       38.84 o
   1   1  12       11.55        4.30        7.12 o
   2   1  12       35.69       40.02        9.08 o
   3   1  12     1548.23     1584.70       39.10 o
   4   1  12       70.16       99.91       10.04 o
   5   1  12       -0.92        2.28        4.53 o
   6   1  12      157.06      163.33       16.09 o
   7   1  12      277.42      247.63       24.56 o
   8   1  12       -0.37        2.68       11.36 o
   9   1  12       29.74       35.81       13.00 o
  10   1  12       54.58       63.09       16.04 o
  11   1  12      335.36      246.96       40.99 o
  12   1  12      474.37      316.74       65.06 o
 -20   2  12      417.15      343.55       63.73 o
 -19   2  12      114.79      139.01       24.49 o
 -18   2  12      -11.59       24.15       16.67 o
 -17   2  12      156.51      177.04       20.42 o
 -16   2  12      501.15      508.33       28.89 o
 -15   2  12      154.05      198.03       18.85 o
 -14   2  12       15.82       18.56       10.12 o
 -13   2  12      392.22      419.96       24.40 o
 -12   2  12      117.30      133.63       15.09 o
 -11   2  12      572.85      598.13       23.99 o
 -10   2  12      192.12      204.24       15.04 o
  -9   2  12      815.64      770.71       28.02 o
  -8   2  12      866.21      919.44       28.85 o
  -7   2  12      211.94      190.57       12.50 o
  -6   2  12       -5.02        2.65        7.23 o
  -5   2  12      528.55      566.30       22.59 o
  -4   2  12     1644.00     1751.61       40.69 o
  -3   2  12       57.54       51.60        9.99 o
  -2   2  12      352.62      350.98       19.50 o
  -1   2  12       77.72       49.24       11.40 o
   0   2  12      535.97      582.86       23.97 o
   1   2  12      930.79      919.20       32.00 o
   2   2  12      298.75      297.00       17.52 o
   3   2  12     2119.65     2197.10       46.53 o
   4   2  12      223.37      248.04       15.92 o
   5   2  12       51.47       47.44       10.32 o
   6   2  12       24.24       14.21       10.61 o
   7   2  12     1140.75     1047.02       47.62 o
   8   2  12      485.40      443.67       32.51 o
   9   2  12       61.09       72.16       16.07 o
  10   2  12       61.08       80.12       15.68 o
  11   2  12       73.05       47.17       30.35 o
 -19   3  12      314.33      389.49       57.53 o
 -18   3  12      252.30      218.84       48.66 o
 -17   3  12      614.51      605.06       48.27 o
 -16   3  12      379.97      426.20       25.12 o
 -15   3  12      128.41      132.96       15.86 o
 -14   3  12     3808.18     3603.59       80.03 o
 -13   3  12       57.79       49.43       13.38 o
 -12   3  12     6306.57     6329.92      106.19 o
 -11   3  12      445.09      466.69       24.74 o
 -10   3  12     5119.22     4867.74       79.00 o
  -9   3  12     3159.95     3191.97       58.61 o
  -8   3  12      805.34      862.15       28.28 o
  -7   3  12     2307.80     2218.36       40.64 o
  -6   3  12      110.32      114.09       10.44 o
  -5   3  12      855.57      889.78       28.87 o
  -4   3  12       -1.98        1.63        7.80 o
  -3   3  12     1723.48     1810.46       42.60 o
  -2   3  12      943.58      959.02       31.67 o
  -1   3  12      647.64      652.81       26.24 o
   0   3  12     1786.15     1895.26       44.65 o
   1   3  12      681.70      626.76       27.59 o
   2   3  12     1229.45     1185.42       37.96 o
   3   3  12     2082.44     2147.12       51.08 o
   4   3  12     2345.79     2327.79       50.49 o
   5   3  12      134.22      182.11       16.15 o
   6   3  12      875.94      889.40       40.81 o
   7   3  12      565.46      619.90       33.20 o
   8   3  12       61.93       65.16       15.84 o
   9   3  12      698.17      796.79       46.61 o
  10   3  12      214.66      220.81       32.66 o
  11   3  12      381.23      432.73       55.57 o
 -19   4  12     1015.47      914.27       97.98 o
 -18   4  12      339.65      287.16       39.13 o
 -17   4  12       77.95       34.68       22.67 o
 -16   4  12      829.38      825.07       56.53 o
 -15   4  12     1377.67     1401.05       56.52 o
 -14   4  12     1522.89     1552.76       59.33 o
 -13   4  12     1385.58     1433.39       55.19 o
 -12   4  12     1215.96     1186.54       41.97 o
 -11   4  12     4421.58     4395.65       84.77 o
 -10   4  12      191.70      198.48       15.09 o
  -9   4  12     2377.57     2369.43       54.08 o
  -8   4  12     2171.32     2247.51       47.60 o
  -7   4  12       76.21       75.70        8.81 o
  -6   4  12      374.96      413.83       17.23 o
  -5   4  12        5.35        7.17        8.05 o
  -4   4  12      579.22      621.29       24.59 o
  -3   4  12       37.47       27.11        9.26 o
  -2   4  12     2933.22     3038.15       58.56 o
  -1   4  12     4645.33     4724.00       77.56 o
   0   4  12      856.87      872.04       31.04 o
   1   4  12     1564.79     1554.22       42.99 o
   2   4  12      614.49      667.00       27.24 o
   3   4  12       59.56       65.09       10.91 o
   4   4  12     1878.35     1872.70       49.72 o
   5   4  12      467.50      476.99       29.77 o
   6   4  12      995.81     1000.42       43.91 o
   7   4  12      434.17      409.45       30.88 o
   8   4  12       65.49       81.67       19.43 o
   9   4  12      174.36      244.40       30.36 o
  10   4  12        6.85        3.15       18.70 o
 -18   5  12      715.89      694.09       55.93 o
 -17   5  12      629.44      615.90       51.18 o
 -16   5  12      179.32      192.04       29.47 o
 -15   5  12     2335.97     2360.86       75.86 o
 -14   5  12        1.64        0.80       12.68 o
 -13   5  12     1242.97     1188.51       53.23 o
 -12   5  12      290.72      305.50       26.36 o
 -11   5  12     2486.87     2568.39       75.33 o
 -10   5  12       69.86       77.30       15.84 o
  -9   5  12       56.47       41.75       12.30 o
  -8   5  12       19.58       16.60       11.56 o
  -7   5  12       96.59       96.32       11.18 o
  -6   5  12      314.98      293.91       18.38 o
  -5   5  12     1255.57     1322.91       36.26 o
  -4   5  12     1514.48     1643.97       40.23 o
  -3   5  12     2479.46     2406.18       53.35 o
  -2   5  12     2659.48     2681.34       56.37 o
  -1   5  12     1344.63     1361.73       39.28 o
   0   5  12     2675.82     2766.44       57.69 o
   1   5  12      373.44      390.10       21.64 o
   2   5  12       40.06       28.63       10.75 o
   3   5  12      643.40      656.05       29.00 o
   4   5  12      221.50      214.64       20.09 o
   5   5  12       46.19       22.34       15.64 o
   6   5  12     1600.95     1651.30       64.84 o
   7   5  12       89.29      135.85       21.58 o
   8   5  12      426.22      500.05       36.29 o
   9   5  12      410.89      442.06       36.46 o
  10   5  12       98.13       36.08       37.12 o
 -18   6  12      923.56     1084.70       89.93 o
 -17   6  12      690.44      712.08       56.06 o
 -16   6  12     1321.11     1347.97       74.64 o
 -15   6  12       16.42        4.00       15.32 o
 -14   6  12      572.85      512.76       38.42 o
 -13   6  12      884.58      841.60       46.23 o
 -12   6  12       -0.31       46.37       15.06 o
 -11   6  12      666.91      702.67       39.88 o
 -10   6  12       47.01       36.12       15.16 o
  -9   6  12      334.93      348.01       27.83 o
  -8   6  12      664.72      717.14       31.34 o
  -7   6  12     1095.38     1119.12       40.43 o
  -6   6  12     4077.28     4111.19       74.71 o
  -5   6  12     1036.05     1119.80       39.62 o
  -4   6  12      407.68      400.13       25.16 o
  -3   6  12      415.79      448.42       22.23 o
  -2   6  12     2786.07     2800.70       58.56 o
  -1   6  12     1078.99     1035.50       35.80 o
   0   6  12     4248.09     4134.43       76.54 o
   1   6  12       32.32       27.37       11.02 o
   2   6  12      428.71      414.06       30.27 o
   3   6  12      980.37      950.73       45.17 o
   4   6  12      607.55      614.88       48.24 o
   5   6  12     2731.84     2648.01      105.76 o
   6   6  12      523.38      510.18       47.45 o
   7   6  12      472.09      450.95       38.05 o
   8   6  12       37.42       41.07       17.66 o
   9   6  12      715.01      706.54       56.85 o
 -18   7  12       35.02        0.51       33.12 o
 -17   7  12      644.04      697.70       55.02 o
 -16   7  12      148.90      130.79       29.57 o
 -15   7  12      193.54      246.71       30.42 o
 -14   7  12       60.19      144.32       17.49 o
 -13   7  12      183.10      196.32       24.03 o
 -12   7  12      248.89      317.72       26.63 o
 -11   7  12       20.14       20.94       15.98 o
 -10   7  12       23.97       14.87       16.53 o
  -9   7  12      908.77      949.16       46.02 o
  -8   7  12       -6.46        2.68       13.79 o
  -7   7  12      400.98      450.81       31.06 o
  -6   7  12       71.15       83.21       14.99 o
  -5   7  12      120.93      153.23       20.32 o
  -4   7  12      341.14      317.96       29.29 o
  -3   7  12       14.29       23.72       12.67 o
  -2   7  12       17.26       22.85       13.84 o
  -1   7  12       17.25        6.17       11.15 o
   0   7  12       26.23       28.60       11.88 o
   1   7  12       -5.95        3.67       15.14 o
   2   7  12      893.58      919.41       43.68 o
   3   7  12       -5.30        0.17       13.31 o
   4   7  12     1062.28     1043.17       63.86 o
   5   7  12       11.95       30.43       20.13 o
   6   7  12       99.33       99.36       23.25 o
   7   7  12      132.54      148.66       30.59 o
   8   7  12      241.31      237.97       28.26 o
   9   7  12      497.59      456.19       49.02 o
 -18   8  12      615.33      529.97       79.36 o
 -17   8  12      232.60      199.84       50.47 o
 -16   8  12       27.36       40.76       24.07 o
 -15   8  12      108.03       72.60       27.45 o
 -14   8  12      181.10      156.94       25.91 o
 -13   8  12      337.40      410.54       31.37 o
 -12   8  12       34.79       20.23       17.01 o
 -11   8  12        4.73        3.77       16.91 o
 -10   8  12      275.61      251.59       23.01 o
  -9   8  12       -2.72        8.89       12.73 o
  -8   8  12       -8.38        1.57       13.93 o
  -7   8  12     1458.55     1496.19       59.83 o
  -6   8  12     3079.37     3194.75       88.53 o
  -5   8  12      337.94      344.21       30.16 o
  -4   8  12      413.92      460.17       32.72 o
  -3   8  12        0.89        1.98        6.48 o
  -2   8  12      450.16      391.07       41.18 o
  -1   8  12      160.93      204.30       26.28 o
   0   8  12      748.31      760.52       51.52 o
   1   8  12      121.81      139.75       22.89 o
   2   8  12      551.63      498.71       40.62 o
   3   8  12      510.07      552.17       34.73 o
   4   8  12        9.24       12.09       15.52 o
   5   8  12      495.95      510.53       45.35 o
   6   8  12       33.01       30.47       22.42 o
   7   8  12       60.82        1.62       23.25 o
   8   8  12       58.05       15.10       21.39 o
   9   8  12      147.52       83.88       47.58 o
 -16   9  12       49.82       27.87       35.03 o
 -15   9  12     3105.74     2725.41      123.24 o
 -14   9  12      100.29       95.05       23.11 o
 -13   9  12      -25.52       23.59       22.61 o
 -12   9  12       21.25        6.43       19.80 o
 -11   9  12     1307.91     1195.83       75.24 o
 -10   9  12      158.65      187.74       19.83 o
  -9   9  12      290.27      324.32       24.64 o
  -8   9  12     1258.59     1146.48       70.35 o
  -7   9  12     1299.44     1286.20       71.47 o
  -6   9  12      179.30      207.74       31.08 o
  -5   9  12     1710.89     1647.39       66.31 o
  -4   9  12     1469.02     1308.59       75.40 o
  -3   9  12     1930.14     1897.13       85.31 o
  -2   9  12        1.60       13.95       19.14 o
  -1   9  12     1774.03     1756.96       81.79 o
   0   9  12       29.32       22.18       17.10 o
   1   9  12      300.41      294.04       35.36 o
   2   9  12     1326.09     1300.45       70.99 o
   3   9  12      603.46      518.89       75.37 o
   4   9  12      534.35      508.14       69.14 o
   5   9  12       87.45       74.63       27.17 o
   6   9  12     1270.81     1249.20       75.72 o
   7   9  12      163.71      137.58       42.14 o
   8   9  12      954.30      793.21       95.78 o
 -15  10  12       34.69       13.20       28.15 o
 -14  10  12      699.88      603.51       58.98 o
 -13  10  12       38.55       13.88       23.15 o
 -12  10  12      216.56      177.74       34.71 o
 -11  10  12       66.11       58.80       24.70 o
 -10  10  12      599.50      616.33       52.22 o
  -9  10  12      641.20      702.27       41.19 o
  -8  10  12      269.00      239.94       28.58 o
  -7  10  12      -16.96        2.02       16.64 o
  -6  10  12      323.32      367.24       38.15 o
  -5  10  12       64.58       75.75       22.60 o
  -4  10  12     4386.44     4047.46      138.79 o
  -3  10  12      111.06      124.62       27.05 o
  -2  10  12      932.28      917.29       61.72 o
  -1  10  12      577.63      575.02       48.06 o
   0  10  12      178.14      158.24       29.45 o
   1  10  12      134.46      132.87       26.53 o
   2  10  12       71.55       40.94       23.19 o
   3  10  12       63.56      123.47       30.70 o
   4  10  12      402.78      405.74       64.59 o
   5  10  12       84.19       10.86       40.31 o
 -12  11  12      536.43      474.38       51.72 o
 -11  11  12      137.45      108.37       33.38 o
 -10  11  12      691.87      665.05       58.13 o
  -9  11  12      117.23      107.28       22.18 o
  -8  11  12      184.02      191.33       24.78 o
  -7  11  12       12.41       13.21       17.88 o
  -6  11  12       84.14       88.33       20.59 o
  -5  11  12       97.76       78.65       20.88 o
  -4  11  12      249.94      225.23       34.87 o
  -3  11  12       -9.56        7.99       22.10 o
  -2  11  12      311.42      294.21       38.05 o
  -1  11  12      -16.91        1.06       22.72 o
   0  11  12      846.02      755.81       59.54 o
   1  11  12      549.30      587.85       47.67 o
   2  11  12      213.87      249.73       47.62 o
   3  11  12      600.45      522.11       75.74 o
   4  11  12        5.13       32.16       32.19 o
 -11  12  12      551.35      601.09       75.11 o
 -10  12  12      380.84      371.03       45.68 o
  -9  12  12     1118.66      949.70       58.16 o
  -8  12  12      220.00      175.58       27.63 o
  -7  12  12      552.97      491.26       41.02 o
  -6  12  12      107.42      123.01       22.26 o
  -5  12  12      178.99      148.42       27.36 o
  -4  12  12     1404.04     1279.46       64.73 o
  -3  12  12      629.85      576.50       43.99 o
  -2  12  12      147.74      152.39       29.32 o
  -1  12  12      -26.57        1.72       22.50 o
   0  12  12      108.65      112.67       27.78 o
   1  12  12      277.47      226.95       38.01 o
   2  12  12      262.97      266.60       51.49 o
  -9  13  12      136.09      127.43       39.55 o
  -8  13  12      146.56      138.72       30.69 o
  -7  13  12      133.31       98.58       24.37 o
  -6  13  12       39.32       45.04       21.02 o
  -5  13  12     1117.47     1090.14       59.37 o
  -4  13  12       52.06       40.57       18.80 o
  -3  13  12      106.52       88.57       21.73 o
  -2  13  12      140.54      100.24       24.16 o
  -1  13  12      411.14      385.62       45.47 o
   0  13  12       -7.24        4.34       21.58 o
  -8  14  12      678.73      534.77       80.08 o
  -7  14  12      145.47      185.54       43.95 o
  -6  14  12      115.73       35.57       37.37 o
  -2  14  12      253.58      235.36       54.41 o
  -1  14  12     1629.91     1554.07      124.86 o
   0  14  12       -0.56       12.66       20.61 o
 -20   1  13      196.21      232.78       30.46 o
 -19   1  13      -22.89       25.23       20.75 o
 -18   1  13       52.43       94.18       24.31 o
 -17   1  13     1080.12     1040.70       43.17 o
 -16   1  13      134.67      139.89       16.97 o
 -15   1  13      483.29      552.67       28.47 o
 -14   1  13      528.63      563.17       29.11 o
 -13   1  13     1012.82     1016.15       39.20 o
 -12   1  13      842.48      921.69       35.45 o
 -11   1  13      769.15      835.29       33.63 o
 -10   1  13     4788.02     4941.46       89.08 o
  -9   1  13     2483.24     2493.37       60.25 o
  -8   1  13     3263.53     3264.31       55.84 o
  -7   1  13     1863.41     1865.90       40.69 o
  -6   1  13      202.38      221.68       15.18 o
  -5   1  13      115.81      114.62       13.02 o
  -4   1  13       65.25       48.07       10.47 o
  -3   1  13      180.99      186.69       15.33 o
  -2   1  13     1625.63     1726.68       43.07 o
  -1   1  13     2681.04     2807.19       56.97 o
   0   1  13       49.40       64.49        9.66 o
   1   1  13       42.63       36.05        9.39 o
   2   1  13       79.09       91.98       10.63 o
   3   1  13     1334.32     1317.68       37.71 o
   4   1  13      175.45      146.91       15.88 o
   5   1  13      796.45      828.38       39.25 o
   6   1  13     1372.65     1248.61       52.40 o
   7   1  13       15.15        7.23       14.66 o
   8   1  13       85.54       76.36       16.98 o
   9   1  13      498.09      504.69       35.33 o
  10   1  13     1107.01      945.40       69.92 o
 -20   2  13      130.95      201.49       38.35 o
 -19   2  13      173.31      201.60       40.19 o
 -18   2  13      156.98      140.31       40.56 o
 -17   2  13      674.39      790.09       40.06 o
 -16   2  13      548.22      521.67       30.63 o
 -15   2  13       -3.62        0.29       12.37 o
 -14   2  13        6.95        6.26       11.58 o
 -13   2  13      133.91      172.17       15.47 o
 -12   2  13        6.24        6.63       10.01 o
 -11   2  13     2721.87     2809.34       56.24 o
 -10   2  13      346.32      347.72       19.96 o
  -9   2  13     4280.83     4265.89       72.48 o
  -8   2  13      999.17     1010.16       29.51 o
  -7   2  13      115.26       80.27       10.59 o
  -6   2  13     2338.50     2590.78       50.92 o
  -5   2  13       -9.78        5.57        8.66 o
  -4   2  13      197.66      202.17       15.73 o
  -3   2  13       89.34       91.25       11.64 o
  -2   2  13     5195.07     5153.50       83.68 o
  -1   2  13      975.75     1075.17       33.49 o
   0   2  13     3056.33     3067.69       62.42 o
   1   2  13      190.75      169.02       16.27 o
   2   2  13     2238.52     2382.48       49.20 o
   3   2  13      377.10      388.97       20.57 o
   4   2  13     2981.79     2887.99       59.55 o
   5   2  13      995.50      991.35       38.32 o
   6   2  13      237.40      267.27       23.49 o
   7   2  13       -4.52       16.09       14.76 o
   8   2  13       55.00       54.84       15.52 o
   9   2  13       -3.87        6.04       16.07 o
  10   2  13       70.58       77.25       28.20 o
 -19   3  13      138.29      186.08       42.98 o
 -18   3  13       71.07       68.67       20.58 o
 -17   3  13       29.89       74.41       18.02 o
 -16   3  13      217.25      277.49       24.28 o
 -15   3  13       65.90       84.37       15.59 o
 -14   3  13      585.06      582.49       30.96 o
 -13   3  13      655.31      701.51       32.22 o
 -12   3  13        6.48       12.70       10.50 o
 -11   3  13      395.98      403.53       24.67 o
 -10   3  13     1982.53     1902.70       46.96 o
  -9   3  13      180.51      160.99       14.66 o
  -8   3  13        2.35        0.14        9.06 o
  -7   3  13     1690.58     1717.62       35.87 o
  -6   3  13     1433.30     1467.91       39.14 o
  -5   3  13     1776.98     1864.55       44.41 o
  -4   3  13       12.90        7.69        8.67 o
  -3   3  13     4454.61     4553.32       76.08 o
  -2   3  13     1309.24     1377.19       38.77 o
  -1   3  13      553.15      584.80       25.34 o
   0   3  13      152.94      138.36       14.93 o
   1   3  13      126.95      138.31       13.94 o
   2   3  13      127.59      138.50       14.30 o
   3   3  13     1214.12     1239.86       36.56 o
   4   3  13     1001.64     1001.26       33.87 o
   5   3  13        5.40        0.43       11.27 o
   6   3  13      354.68      331.40       27.97 o
   7   3  13      340.22      338.11       27.55 o
   8   3  13      369.60      385.76       30.16 o
   9   3  13      -29.31        1.51       20.31 o
  10   3  13      241.08      237.77       52.14 o
 -18   4  13      281.23      316.27       37.00 o
 -17   4  13      234.68      217.97       35.38 o
 -16   4  13      446.57      433.81       34.44 o
 -15   4  13      178.88      193.45       24.04 o
 -14   4  13     2935.56     2830.90       85.96 o
 -13   4  13       32.90       18.36       16.12 o
 -12   4  13      463.68      544.16       33.22 o
 -11   4  13      350.87      327.17       29.51 o
 -10   4  13       28.65        9.21       10.27 o
  -9   4  13      693.65      689.00       27.32 o
  -8   4  13      736.73      717.81       28.52 o
  -7   4  13     4103.97     4085.08       59.39 o
  -6   4  13      978.00     1017.21       28.78 o
  -5   4  13     2234.23     2312.73       50.92 o
  -4   4  13      330.23      324.98       19.85 o
  -3   4  13      441.05      428.42       22.79 o
  -2   4  13      558.59      623.25       25.54 o
  -1   4  13      389.34      395.54       21.86 o
   0   4  13      609.91      596.94       27.52 o
   1   4  13       10.28        0.95       10.16 o
   2   4  13     1309.45     1383.17       41.52 o
   3   4  13      564.85      538.80       27.83 o
   4   4  13      160.44      152.53       18.07 o
   5   4  13      202.28      192.50       22.00 o
   6   4  13       14.05       16.76       15.09 o
   7   4  13     1540.09     1593.43       58.01 o
   8   4  13        1.92        1.84       18.53 o
   9   4  13      988.59      887.36       67.71 o
  10   4  13       41.89       32.20       33.38 o
 -18   5  13      257.42      284.78       36.56 o
 -17   5  13      181.24      198.37       33.46 o
 -16   5  13       52.27       64.28       20.02 o
 -15   5  13      815.25      890.61       45.59 o
 -14   5  13      974.66      935.28       49.26 o
 -13   5  13      906.67     1015.74       46.75 o
 -12   5  13       14.45       11.19       13.75 o
 -11   5  13     3372.17     3436.29       92.19 o
 -10   5  13     1357.92     1319.87       55.83 o
  -9   5  13      292.65      259.52       22.24 o
  -8   5  13     3178.15     3266.51       72.48 o
  -7   5  13      435.24      436.91       24.06 o
  -6   5  13      784.03      855.09       34.47 o
  -5   5  13     2776.86     2879.02       67.67 o
  -4   5  13     3032.39     3002.56       61.43 o
  -3   5  13     3198.08     3202.86       64.06 o
  -2   5  13      139.37      149.54       14.38 o
  -1   5  13     1124.90     1184.12       37.17 o
   0   5  13     3045.79     2969.41       64.31 o
   1   5  13       71.09       66.22       11.32 o
   2   5  13       83.96       93.31       13.16 o
   3   5  13     1423.56     1360.80       44.75 o
   4   5  13     1284.91     1293.53       57.87 o
   5   5  13      303.87      345.86       25.81 o
   6   5  13       84.82       68.59       19.98 o
   7   5  13      708.74      649.27       46.88 o
   8   5  13      807.40      759.14       50.53 o
   9   5  13      -36.35        0.08       35.12 o
  10   5  13      -30.31       14.67       29.91 o
 -18   6  13      -15.17        5.50       28.72 o
 -17   6  13       17.17        7.76       19.78 o
 -16   6  13      185.99      191.34       31.44 o
 -15   6  13        4.20        0.01       13.63 o
 -14   6  13      962.10      879.31       50.65 o
 -13   6  13      239.45      294.65       32.81 o
 -12   6  13      592.04      629.44       39.03 o
 -11   6  13       79.27       77.13       17.44 o
 -10   6  13       75.91       65.44       16.05 o
  -9   6  13     1061.86     1112.24       49.97 o
  -8   6  13      215.87      239.01       20.40 o
  -7   6  13       83.10       94.77       12.91 o
  -6   6  13      824.23      849.88       36.51 o
  -5   6  13      144.55      180.60       17.19 o
  -4   6  13        8.65        4.51       11.15 o
  -3   6  13       11.35        0.04       12.55 o
  -2   6  13      599.09      580.79       27.48 o
  -1   6  13        1.05        8.41       10.24 o
   0   6  13       15.13       19.26        9.05 o
   1   6  13       28.19       42.58       10.15 o
   2   6  13      125.96       99.04       17.78 o
   3   6  13      132.54      154.03       19.83 o
   4   6  13      260.67      242.48       35.62 o
   5   6  13       16.46       16.48       20.35 o
   6   6  13       68.81       89.20       18.27 o
   7   6  13      105.90      129.83       19.91 o
   8   6  13      -15.89        2.79       24.26 o
   9   6  13       60.35       52.58       30.14 o
 -18   7  13       11.06       55.87       29.75 o
 -17   7  13      -31.22       16.76       35.13 o
 -16   7  13      411.03      367.33       44.69 o
 -15   7  13     1402.83     1238.72       74.74 o
 -14   7  13      357.25      369.81       32.43 o
 -13   7  13     1683.47     1644.59       67.61 o
 -12   7  13       96.41      112.44       17.73 o
 -11   7  13     1104.15     1049.96       53.81 o
 -10   7  13      480.72      527.31       36.46 o
  -9   7  13        4.44       11.38       14.66 o
  -8   7  13      863.64      814.21       46.27 o
  -7   7  13     1604.49     1584.74       62.76 o
  -6   7  13     1552.78     1474.92       53.60 o
  -5   7  13     2148.93     2214.89       73.30 o
  -4   7  13      686.27      672.55       40.84 o
  -3   7  13      379.52      361.98       31.18 o
  -2   7  13       59.17       75.74       17.11 o
  -1   7  13       11.26       10.75       13.87 o
   0   7  13      638.50      680.84       49.26 o
   1   7  13     1719.70     1604.57       62.42 o
   2   7  13      792.46      775.28       42.85 o
   3   7  13      125.71      127.24       23.81 o
   4   7  13       -8.09       14.43       17.97 o
   5   7  13        6.71       13.83       17.18 o
   6   7  13      190.59      190.07       32.55 o
   7   7  13      454.72      401.07       45.94 o
   8   7  13     5345.53     4593.12      164.05 o
 -17   8  13      564.75      548.46       75.05 o
 -16   8  13      253.25      235.36       54.50 o
 -15   8  13       12.08       45.26       19.28 o
 -14   8  13     2132.89     1991.27       79.00 o
 -13   8  13        8.75        3.38       14.19 o
 -12   8  13      571.65      459.56       41.35 o
 -11   8  13       75.72       44.03       19.08 o
 -10   8  13       48.75       17.85       17.37 o
  -9   8  13        6.52        9.38       15.40 o
  -8   8  13       25.15       43.12       16.51 o
  -7   8  13     1012.47     1020.86       50.88 o
  -6   8  13      657.15      575.80       36.63 o
  -5   8  13     1663.67     1631.37       65.69 o
  -4   8  13      195.59      193.74       23.41 o
  -3   8  13      326.77      337.68       29.87 o
  -2   8  13       54.04       14.87       20.88 o
  -1   8  13      179.18      170.08       30.22 o
   0   8  13      712.15      677.04       53.11 o
   1   8  13      327.86      335.84       36.65 o
   2   8  13     1843.94     1745.96       84.09 o
   3   8  13      -41.41       18.21       38.73 o
   4   8  13       32.29       20.16       20.56 o
   5   8  13       10.96       14.86       16.72 o
   6   8  13        2.38        1.40       20.30 o
   7   8  13      966.83      986.60       93.93 o
   8   8  13      139.54      104.69       30.53 o
 -15   9  13       24.82        9.54       31.89 o
 -14   9  13       54.53       40.17       25.98 o
 -13   9  13      388.79      354.02       35.18 o
 -12   9  13      386.59      355.77       35.33 o
 -11   9  13       42.81       69.58       17.94 o
 -10   9  13       62.87      114.29       19.13 o
  -9   9  13       42.25       53.61       13.67 o
  -8   9  13      205.13      202.09       26.06 o
  -7   9  13      269.99      295.20       28.76 o
  -6   9  13      273.45      361.36       35.45 o
  -5   9  13      166.75      167.66       23.86 o
  -4   9  13       40.70       40.00       20.53 o
  -3   9  13      108.62      135.82       22.31 o
  -2   9  13       -0.92        3.17        8.47 o
  -1   9  13       59.65       49.33       22.99 o
   0   9  13      142.32      195.72       27.80 o
   1   9  13       77.13       73.49       22.82 o
   2   9  13      473.69      562.45       65.73 o
   3   9  13      124.36       54.18       43.37 o
   4   9  13       31.77       31.15       31.00 o
   5   9  13       29.94        1.47       28.37 o
 -13  10  13      195.96      187.41       34.85 o
 -12  10  13      783.74      738.62       61.29 o
 -11  10  13      470.24      454.75       49.09 o
 -10  10  13      191.10      203.70       33.67 o
  -9  10  13       40.48       34.41       16.50 o
  -8  10  13       17.50       17.39       16.06 o
  -7  10  13     1783.94     1650.52       88.25 o
  -6  10  13       17.41        2.62       23.18 o
  -5  10  13     2720.28     2606.75      108.86 o
  -4  10  13       36.75       25.86       22.41 o
  -3  10  13      608.31      676.28       50.86 o
  -2  10  13       -4.97        3.58       20.70 o
  -1  10  13      464.83      428.97       45.85 o
   0  10  13      370.25      378.68       42.09 o
   1  10  13       42.81       17.53       18.60 o
   2  10  13      529.82      598.62       72.75 o
   3  10  13      -41.76       11.60       39.27 o
 -11  11  13       -8.41        3.27       25.46 o
 -10  11  13       47.16       73.47       22.65 o
  -9  11  13        4.92        9.20       14.86 o
  -8  11  13      374.52      393.87       34.97 o
  -7  11  13      294.49      234.66       30.48 o
  -6  11  13     2342.18     2169.46       83.71 o
  -5  11  13     1930.96     1957.26       93.12 o
  -4  11  13      541.79      544.37       40.72 o
  -3  11  13      108.69       71.77       24.66 o
  -2  11  13     1065.65      915.73       69.50 o
  -1  11  13      857.89      801.18       62.19 o
   0  11  13       15.60       12.89       24.02 o
   1  11  13     1000.33      874.15       67.01 o
   2  11  13        6.49        7.90       31.73 o
  -9  12  13      619.54      570.40       53.08 o
  -8  12  13      222.48      199.73       29.02 o
  -7  12  13      165.55      151.31       25.56 o
  -6  12  13      606.39      579.12       43.53 o
  -5  12  13      391.65      386.66       36.34 o
  -4  12  13       40.45       42.35       17.97 o
  -3  12  13      523.90      381.19       51.09 o
  -2  12  13       66.59       94.76       25.18 o
  -1  12  13      417.50      350.28       46.71 o
   0  12  13      137.51       58.99       43.71 o
  -8  13  13      187.03      265.39       45.71 o
  -7  13  13      162.33      247.91       40.93 o
  -6  13  13      -13.71        4.87       28.74 o
  -5  13  13       55.78       60.50       37.11 o
  -4  13  13       77.20       38.49       29.74 o
  -3  13  13      252.64      237.85       53.58 o
  -2  13  13      -39.82        1.48       35.41 o
  -1  13  13     1045.91     1040.22       99.69 o
 -20   0  14      179.53      287.77       44.13 o
 -19   0  14     1484.75     1407.37      108.83 o
 -18   0  14      276.89      304.50       49.54 o
 -17   0  14      799.66      855.88       54.83 o
 -16   0  14      357.92      389.36       37.47 o
 -15   0  14      908.52      978.52       55.25 o
 -14   0  14      143.57      163.57       25.52 o
 -13   0  14      522.81      559.43       41.76 o
 -12   0  14     1510.65     1657.27       69.28 o
 -11   0  14       52.49       49.91       17.31 o
 -10   0  14     9814.70     9375.67      205.28 o
  -9   0  14      634.79      597.28       44.82 o
  -8   0  14      -10.38       11.07       12.82 o
  -7   0  14      363.90      389.19       26.70 o
  -6   0  14      734.39      737.72       46.36 o
  -5   0  14      508.02      568.94       38.71 o
  -4   0  14     3725.60     3718.14      110.16 o
  -3   0  14     3061.87     3053.08       80.77 o
  -2   0  14      135.31      104.64       19.39 o
  -1   0  14      209.89      194.68       26.61 o
   0   0  14      615.78      575.33       36.08 o
   1   0  14     4384.36     4501.89      104.23 o
   2   0  14     3752.90     3772.10       96.11 o
   3   0  14     1234.01     1240.14       53.32 o
   4   0  14      679.34      704.73       40.89 o
   5   0  14      105.78      155.18       25.63 o
   6   0  14      435.01      391.39       44.68 o
   7   0  14       10.41       15.37       19.19 o
   8   0  14      546.06      484.33       52.73 o
 -20   1  14      450.68      419.70       64.08 o
 -19   1  14      135.30      245.11       38.25 o
 -18   1  14      193.34      193.04       29.09 o
 -17   1  14      229.30      223.72       21.39 o
 -16   1  14       75.21       54.71       15.14 o
 -15   1  14      114.84      124.05       16.39 o
 -14   1  14       40.00       48.04       11.11 o
 -13   1  14      307.63      278.06       23.50 o
 -12   1  14      179.70      199.50       18.31 o
 -11   1  14     1352.75     1375.17       45.91 o
 -10   1  14      151.04      149.80       17.24 o
  -9   1  14      154.68      181.61       16.41 o
  -8   1  14      404.21      406.65       18.14 o
  -7   1  14        9.87       10.91        7.77 o
  -6   1  14      374.05      397.25       21.28 o
  -5   1  14     1732.21     1801.17       45.21 o
  -4   1  14      610.79      612.19       26.94 o
  -3   1  14       63.64       86.05       11.23 o
  -2   1  14      948.57      955.83       33.85 o
  -1   1  14      595.82      598.93       25.00 o
   0   1  14      438.35      495.51       21.92 o
   1   1  14      174.37      199.48       15.58 o
   2   1  14      262.26      260.66       18.24 o
   3   1  14     2135.03     2076.12       50.51 o
   4   1  14        9.68        8.86       10.14 o
   5   1  14      247.74      246.14       24.68 o
   6   1  14       82.04       74.63       17.30 o
   7   1  14       21.89       16.49       15.03 o
   8   1  14       93.07       44.22       22.23 o
   9   1  14      347.54      331.85       59.63 o
 -19   2  14      -45.12       13.68       37.09 o
 -18   2  14       14.49       20.54       19.23 o
 -17   2  14      219.12      253.57       25.41 o
 -16   2  14        4.38        5.37       13.46 o
 -15   2  14      409.38      317.28       27.30 o
 -14   2  14      517.33      459.33       29.78 o
 -13   2  14       36.72       33.49       12.29 o
 -12   2  14      145.59      145.33       17.24 o
 -11   2  14      617.87      699.50       26.99 o
 -10   2  14     3072.93     3181.46       61.97 o
  -9   2  14      116.50      136.69       13.17 o
  -8   2  14      790.62      805.90       24.98 o
  -7   2  14       78.94       86.56        9.86 o
  -6   2  14      417.62      423.87       22.41 o
  -5   2  14      123.57      109.75       13.49 o
  -4   2  14      890.26      955.39       32.63 o
  -3   2  14      408.91      415.27       22.37 o
  -2   2  14      572.81      550.43       26.99 o
  -1   2  14     2076.99     2158.02       51.82 o
   0   2  14       40.82       45.85       10.96 o
   1   2  14     2494.96     2483.64       53.39 o
   2   2  14      152.35      155.31       14.06 o
   3   2  14       -2.11       15.26       11.21 o
   4   2  14      111.16      124.28       15.00 o
   5   2  14       16.19       40.66       12.54 o
   6   2  14      197.42      203.04       21.96 o
   7   2  14       19.27       27.37       15.29 o
   8   2  14      274.15      289.17       30.58 o
   9   2  14      195.75      287.84       46.37 o
 -19   3  14      360.67      295.21       61.48 o
 -18   3  14      230.06      215.54       33.30 o
 -17   3  14       29.16       13.83       22.14 o
 -16   3  14      279.13      293.44       28.79 o
 -15   3  14       35.18        9.04       14.77 o
 -14   3  14     1110.74     1252.56       52.37 o
 -13   3  14      865.06      908.07       45.64 o
 -12   3  14     1222.77     1250.59       44.02 o
 -11   3  14     4053.98     3901.24       84.46 o
 -10   3  14       69.56       80.04       11.21 o
  -9   3  14     1972.33     2000.23       48.49 o
  -8   3  14      196.06      193.23       13.23 o
  -7   3  14     1944.36     2055.67       40.18 o
  -6   3  14      251.49      310.01       18.06 o
  -5   3  14      944.46      948.58       33.29 o
  -4   3  14     3302.41     3399.88       65.64 o
  -3   3  14      138.01      109.30       14.78 o
  -2   3  14       20.25       21.49        9.81 o
  -1   3  14      480.51      487.58       24.66 o
   0   3  14      195.03      203.91       16.98 o
   1   3  14      317.07      305.87       21.02 o
   2   3  14      934.31      956.34       32.78 o
   3   3  14     1178.77     1255.01       37.58 o
   4   3  14      578.88      511.53       30.63 o
   5   3  14     1127.11     1167.73       42.46 o
   6   3  14      268.29      300.09       25.70 o
   7   3  14       31.27       57.15       17.02 o
   8   3  14      118.05       83.53       28.77 o
   9   3  14      620.64      545.07       77.32 o
 -18   4  14      493.73      516.30       48.27 o
 -17   4  14      -51.72       17.00       26.64 o
 -16   4  14       12.34       33.05       15.71 o
 -15   4  14      726.26      668.28       43.32 o
 -14   4  14       93.08      117.57       19.39 o
 -13   4  14      169.72      170.04       23.64 o
 -12   4  14     2207.45     2287.86       74.30 o
 -11   4  14      415.75      379.02       32.50 o
 -10   4  14      903.54     1016.94       38.15 o
  -9   4  14       93.63      109.10       14.44 o
  -8   4  14      519.00      526.89       28.88 o
  -7   4  14       56.21       60.70        9.88 o
  -6   4  14     2812.88     2637.79       59.65 o
  -5   4  14      740.21      763.22       29.96 o
  -4   4  14      443.66      410.16       23.64 o
  -3   4  14      125.17      131.88       14.10 o
  -2   4  14       29.35       29.57       10.50 o
  -1   4  14      182.35      174.90       17.17 o
   0   4  14      726.83      759.82       31.34 o
   1   4  14      223.65      178.63       19.05 o
   2   4  14      317.29      336.33       22.06 o
   3   4  14     5099.64     4677.67       91.78 o
   4   4  14     1353.61     1205.05       46.42 o
   5   4  14       91.18       86.77       16.24 o
   6   4  14        5.39        3.07       13.55 o
   7   4  14       -7.14        5.19       14.58 o
   8   4  14       -9.61        0.76       25.54 o
 -18   5  14      341.18      290.40       56.50 o
 -17   5  14      119.59      189.27       26.24 o
 -16   5  14     1626.82     1506.99       67.10 o
 -15   5  14      508.92      467.22       38.27 o
 -14   5  14     2746.17     2682.89       87.58 o
 -13   5  14       22.22       36.91       15.17 o
 -12   5  14       55.20       48.72       16.37 o
 -11   5  14      712.13      742.90       42.69 o
 -10   5  14      121.69      131.20       19.97 o
  -9   5  14      383.13      360.30       25.77 o
  -8   5  14      234.13      303.78       20.38 o
  -7   5  14      318.82      264.53       21.79 o
  -6   5  14     1393.86     1491.91       48.77 o
  -5   5  14     2801.34     2977.54       70.45 o
  -4   5  14      805.49      820.79       37.21 o
  -3   5  14      144.28      141.17       15.55 o
  -2   5  14     1921.44     1871.89       50.77 o
  -1   5  14      245.94      265.36       19.49 o
   0   5  14      151.73      176.94       15.90 o
   1   5  14       60.23       66.66       13.25 o
   2   5  14      549.03      611.97       28.52 o
   3   5  14      318.54      311.33       26.28 o
   4   5  14       55.80       51.14       16.36 o
   5   5  14      424.94      436.55       30.57 o
   6   5  14      151.28      122.04       24.79 o
   7   5  14      463.67      401.56       47.61 o
   8   5  14       64.54       88.67       35.08 o
 -18   6  14      374.41      322.05       61.95 o
 -17   6  14      653.84      610.38       79.17 o
 -16   6  14      557.24      522.91       51.87 o
 -15   6  14      831.21      897.63       48.30 o
 -14   6  14      403.02      486.23       34.24 o
 -13   6  14     1972.42     1904.81       73.61 o
 -12   6  14      284.57      221.72       29.67 o
 -11   6  14       31.71        9.18       18.37 o
 -10   6  14        3.39       12.96       15.27 o
  -9   6  14       79.04       62.75       18.79 o
  -8   6  14     2058.57     2016.52       59.92 o
  -7   6  14      556.42      556.64       28.29 o
  -6   6  14       40.82       32.47       12.76 o
  -5   6  14     2869.97     2870.97       72.75 o
  -4   6  14       63.42       76.51       15.33 o
  -3   6  14      984.20      966.16       42.02 o
  -2   6  14       49.79       43.79       13.98 o
  -1   6  14     4191.52     4053.69       92.02 o
   0   6  14       66.24       44.34       12.76 o
   1   6  14       32.95        4.37       11.95 o
   2   6  14      241.60      246.88       22.28 o
   3   6  14      201.25      219.48       32.02 o
   4   6  14       77.30       84.73       22.98 o
   5   6  14      181.81      143.09       32.33 o
   6   6  14     2007.10     1864.64       93.65 o
   7   6  14      247.61      311.76       36.61 o
   8   6  14      533.60      541.38       69.07 o
 -17   7  14      173.26      159.92       49.47 o
 -16   7  14       69.77       77.25       37.19 o
 -15   7  14      -10.55        2.91       17.82 o
 -14   7  14      744.18      734.41       46.65 o
 -13   7  14      -12.32       20.82       15.32 o
 -12   7  14      281.26      259.07       30.73 o
 -11   7  14      396.96      419.53       33.74 o
 -10   7  14       95.61       86.70       20.45 o
  -9   7  14       61.23       42.95       18.25 o
  -8   7  14        3.76        0.58       15.71 o
  -7   7  14       97.34      114.45       19.69 o
  -6   7  14       66.08       57.72       14.39 o
  -5   7  14      173.92      166.09       23.91 o
  -4   7  14     1081.20     1214.81       53.27 o
  -3   7  14      214.18      226.66       25.00 o
  -2   7  14      134.79      151.94       21.76 o
  -1   7  14       87.80       86.84       18.38 o
   0   7  14       -6.51        1.77       16.89 o
   1   7  14       38.28       64.04       22.26 o
   2   7  14       52.47       77.68       19.53 o
   3   7  14      -41.72        7.19       23.60 o
   4   7  14       96.45       67.42       24.90 o
   5   7  14       56.23       85.26       20.03 o
   6   7  14      -16.93        6.65       31.13 o
   7   7  14      197.20      179.38       34.11 o
 -15   8  14      548.58      568.85       75.25 o
 -14   8  14       40.16       43.64       18.59 o
 -13   8  14      840.10      800.07       49.82 o
 -12   8  14       44.69       26.12       19.39 o
 -11   8  14       76.21       96.76       22.24 o
 -10   8  14       -7.65        1.86       17.07 o
  -9   8  14      331.79      327.17       31.21 o
  -8   8  14     1137.16     1071.08       56.30 o
  -7   8  14      107.34      108.66       21.37 o
  -6   8  14       -2.96        3.98       13.79 o
  -5   8  14      228.75      227.67       27.45 o
  -4   8  14       25.73       23.19       14.94 o
  -3   8  14       98.71      103.98       19.57 o
  -2   8  14      989.83     1032.85       63.42 o
  -1   8  14     2363.28     2256.04       99.05 o
   0   8  14      -25.82        4.04       22.31 o
   1   8  14       38.18       39.41       24.61 o
   2   8  14       29.64        2.69       33.41 o
   3   8  14        7.65       15.70       28.05 o
   4   8  14       28.20       14.86       28.31 o
   7   8  14       82.81      107.01       33.27 o
 -14   9  14     2424.95     2266.67      107.45 o
 -13   9  14        2.29       29.97       17.48 o
 -12   9  14       43.62       27.05       20.49 o
 -11   9  14      157.82      172.73       25.03 o
 -10   9  14       27.52       19.61       19.98 o
  -9   9  14     1389.52     1205.06       63.93 o
  -8   9  14      555.31      616.53       41.49 o
  -7   9  14     2046.18     2025.35       77.05 o
  -6   9  14      709.97      680.30       45.26 o
  -5   9  14       24.66       11.86       19.70 o
  -4   9  14      650.27      755.17       53.57 o
  -3   9  14       65.48       42.09       21.82 o
  -2   9  14     2977.39     2727.85      115.30 o
  -1   9  14       17.10        0.23       17.45 o
   0   9  14     4864.12     4092.64      151.87 o
   1   9  14      135.21      147.38       29.09 o
   2   9  14      136.26      174.63       40.28 o
   3   9  14      110.48      125.09       37.49 o
 -11  10  14      -11.31       23.23       23.64 o
 -10  10  14      163.50      121.43       33.09 o
  -9  10  14       93.85      113.75       20.44 o
  -8  10  14      652.34      630.79       55.47 o
  -7  10  14       20.98        5.43       21.86 o
  -6  10  14       60.82       22.40       28.04 o
  -5  10  14      322.02      314.17       32.08 o
  -4  10  14       77.76       82.41       21.83 o
  -3  10  14      909.57      896.64       64.70 o
  -2  10  14       14.55       16.14       17.88 o
  -1  10  14     1596.37     1496.28       84.05 o
   0  10  14      768.73      731.72       59.47 o
   1  10  14      780.72      669.79       88.54 o
  -9  11  14      322.81      337.39       32.69 o
  -8  11  14      -38.87        0.29       21.17 o
  -7  11  14     1082.07      984.24       57.89 o
  -6  11  14       10.49        0.73       23.82 o
  -5  11  14      181.48      144.25       34.20 o
  -4  11  14      134.36      163.94       25.72 o
  -3  11  14       12.83        4.58       20.75 o
  -2  11  14      158.31      100.73       31.57 o
  -1  11  14      170.12      177.98       32.71 o
   0  11  14      179.17      186.87       43.88 o
  -8  12  14      171.41      182.06       43.94 o
  -7  12  14      148.47      105.90       43.25 o
  -6  12  14      108.81      109.03       30.44 o
  -5  12  14      186.04      162.14       33.71 o
  -4  12  14       13.41       19.49       28.67 o
  -3  12  14        6.86       60.07       31.49 o
  -2  12  14      -14.87       53.04       34.76 o
  -1  12  14       78.67       62.77       35.86 o
  -8  13  14      145.86      174.68       47.51 o
  -7  13  14      -16.91       37.37       30.53 o
 -19   1  15      426.33      465.45       63.04 o
 -18   1  15      308.64      277.16       39.40 o
 -17   1  15      123.06       84.44       17.86 o
 -16   1  15        4.37       15.87       12.76 o
 -15   1  15      215.81      214.88       21.43 o
 -14   1  15       53.26       28.37       14.05 o
 -13   1  15      756.17      729.46       36.04 o
 -12   1  15      510.69      478.72       30.00 o
 -11   1  15      671.11      611.88       29.14 o
 -10   1  15      456.19      549.64       24.19 o
  -9   1  15      971.75     1037.83       34.52 o
  -8   1  15     1398.81     1467.20       34.81 o
  -7   1  15     3517.31     3693.07       62.48 o
  -6   1  15     1478.56     1536.21       43.31 o
  -5   1  15      474.29      535.27       24.95 o
  -4   1  15       46.84       37.92       11.28 o
  -3   1  15      356.36      374.24       21.92 o
  -2   1  15     2598.03     2620.15       54.73 o
  -1   1  15       61.77       49.74       11.73 o
   0   1  15     1200.51     1209.12       37.39 o
   1   1  15       93.06       87.46       12.72 o
   2   1  15      380.19      363.48       22.42 o
   3   1  15       -2.67       12.53       10.44 o
   4   1  15     1273.75     1173.35       45.48 o
   5   1  15     1199.75     1264.25       51.78 o
   6   1  15       85.76      119.59       16.93 o
   7   1  15      178.13      184.61       43.81 o
 -19   2  15        0.74        4.64       12.14 o
 -18   2  15      396.40      305.45       42.56 o
 -17   2  15      627.45      653.38       41.10 o
 -16   2  15      395.22      395.62       33.44 o
 -15   2  15       -8.60       14.78       19.55 o
 -14   2  15      383.71      346.42       32.97 o
 -13   2  15      228.43      239.69       21.06 o
 -12   2  15       14.91       11.98       11.07 o
 -11   2  15       89.45      104.51       15.47 o
 -10   2  15     4417.20     4393.96       79.35 o
  -9   2  15       54.30       74.08       11.52 o
  -8   2  15     2434.65     2448.64       46.85 o
  -7   2  15     1445.71     1415.50       38.17 o
  -6   2  15      918.66      982.29       34.55 o
  -5   2  15     1594.94     1600.59       45.38 o
  -4   2  15        5.39        7.63        9.76 o
  -3   2  15       38.00       54.76       10.50 o
  -2   2  15      330.59      380.28       21.61 o
  -1   2  15      462.17      471.08       25.68 o
   0   2  15     1152.51     1157.10       36.56 o
   1   2  15      724.20      690.53       29.71 o
   2   2  15       82.10       93.95       12.63 o
   3   2  15     1642.62     1597.56       45.92 o
   4   2  15      896.79      836.57       38.56 o
   5   2  15      498.17      543.27       34.20 o
   6   2  15      192.09      141.42       22.82 o
   7   2  15     1487.68     1249.29      115.43 o
 -18   3  15       57.08       37.50       24.00 o
 -17   3  15      157.56      184.02       23.79 o
 -16   3  15      177.66      168.15       22.82 o
 -15   3  15       21.18       10.40       15.32 o
 -14   3  15      -23.85        0.16       14.86 o
 -13   3  15      484.18      412.47       36.27 o
 -12   3  15      -19.79        1.01       18.94 o
 -11   3  15      719.45      803.55       42.45 o
 -10   3  15       82.26       91.22       14.27 o
  -9   3  15      919.23      919.23       34.10 o
  -8   3  15       37.02       25.67        9.20 o
  -7   3  15      373.40      383.61       22.53 o
  -6   3  15     1637.42     1666.44       45.67 o
  -5   3  15      255.61      279.48       19.25 o
  -4   3  15       98.58       83.61       13.47 o
  -3   3  15      544.81      554.88       27.19 o
  -2   3  15      527.22      518.40       26.71 o
  -1   3  15     1055.40     1097.26       38.29 o
   0   3  15      714.91      723.57       31.69 o
   1   3  15      207.45      198.13       17.28 o
   2   3  15      399.36      405.13       22.68 o
   3   3  15      475.72      431.50       25.48 o
   4   3  15       -3.13        6.84       13.39 o
   5   3  15       11.52        0.66       14.06 o
   6   3  15      555.17      649.93       50.17 o
   7   3  15        4.86       13.34       24.60 o
 -18   4  15      322.02      265.97       57.56 o
 -17   4  15      198.60      224.34       32.98 o
 -16   4  15      644.57      640.63       42.81 o
 -15   4  15     1215.15     1233.37       58.00 o
 -14   4  15       37.80        1.66       18.05 o
 -13   4  15      918.85      952.80       49.88 o
 -12   4  15       -7.05       16.85       16.16 o
 -11   4  15     1470.00     1452.19       61.61 o
 -10   4  15       75.24       69.36       19.35 o
  -9   4  15      821.31      840.10       37.21 o
  -8   4  15      163.15      155.29       16.48 o
  -7   4  15       99.50      108.23       14.03 o
  -6   4  15     1134.39     1063.53       44.62 o
  -5   4  15      308.22      344.21       24.14 o
  -4   4  15     3012.95     3036.85       65.22 o
  -3   4  15      166.84      159.83       16.48 o
  -2   4  15      590.35      584.96       28.35 o
  -1   4  15      154.21      133.92       15.93 o
   0   4  15      302.40      311.93       21.76 o
   1   4  15      115.78      140.48       14.91 o
   2   4  15       76.65       63.66       14.70 o
   3   4  15      218.42      211.24       20.25 o
   4   4  15       44.01       56.87       13.34 o
   5   4  15       -1.79       12.57       15.53 o
   6   4  15       16.87       14.72       21.73 o
 -18   5  15      185.70      130.12       50.93 o
 -17   5  15      -20.39       25.02       27.34 o
 -16   5  15      857.74      828.47       50.42 o
 -15   5  15       12.19       30.81       14.60 o
 -14   5  15      389.37      444.93       35.11 o
 -13   5  15      309.04      298.74       31.23 o
 -12   5  15     1123.12     1131.62       54.87 o
 -11   5  15       61.18       54.73       16.72 o
 -10   5  15      974.54      924.60       50.62 o
  -9   5  15      535.91      483.49       31.56 o
  -8   5  15       22.51       25.38       11.49 o
  -7   5  15      332.89      359.88       22.57 o
  -6   5  15     1366.12     1379.38       49.72 o
  -5   5  15     4934.45     4905.48      100.47 o
  -4   5  15      472.26      513.82       29.88 o
  -3   5  15     2159.40     2181.05       64.08 o
  -2   5  15      692.75      658.96       36.34 o
  -1   5  15      136.80      110.55       16.61 o
   0   5  15       -1.26        3.78       11.37 o
   1   5  15      107.17       98.15       15.60 o
   2   5  15       78.64       82.31       13.62 o
   3   5  15       63.33       74.74       15.01 o
   4   5  15      107.87       73.22       19.32 o
   5   5  15        0.71        4.73       13.04 o
   6   5  15     1393.72     1319.21       80.78 o
 -17   6  15       30.78        8.64       30.53 o
 -16   6  15       91.79      104.52       22.04 o
 -15   6  15      541.30      502.21       41.93 o
 -14   6  15      453.15      498.25       37.76 o
 -13   6  15      255.74      252.51       29.86 o
 -12   6  15       28.71        7.95       16.21 o
 -11   6  15      328.86      381.34       31.97 o
 -10   6  15     1766.75     1744.73       69.81 o
  -9   6  15      180.39      153.94       25.06 o
  -8   6  15       36.22       33.84       13.17 o
  -7   6  15      667.06      663.89       32.16 o
  -6   6  15        7.33       21.00       15.06 o
  -5   6  15     1079.01     1061.91       45.14 o
  -4   6  15        8.77       13.57       13.62 o
  -3   6  15       16.82       23.65       13.97 o
  -2   6  15      -28.10        2.55       15.74 o
  -1   6  15      134.48      153.91       19.78 o
   0   6  15       -7.22        0.94       13.54 o
   1   6  15       61.47       46.39       15.90 o
   2   6  15       87.20      101.87       18.63 o
   3   6  15       -9.90        2.05       20.53 o
   4   6  15      154.59      122.80       29.45 o
   5   6  15       -1.14        0.05       16.63 o
   6   6  15       27.39       11.76       35.26 o
 -15   7  15      105.99       57.31       28.09 o
 -14   7  15      805.84      851.81       49.52 o
 -13   7  15      -14.07        0.42       18.16 o
 -12   7  15      329.92      299.92       33.87 o
 -11   7  15      583.69      448.48       42.47 o
 -10   7  15     3038.36     2743.09       95.22 o
  -9   7  15       41.80       75.01       16.07 o
  -8   7  15      -25.95        1.12       19.65 o
  -7   7  15       42.52       64.42       14.72 o
  -6   7  15      610.24      603.98       34.70 o
  -5   7  15     1930.48     1888.45       62.06 o
  -4   7  15      283.75      277.75       25.42 o
  -3   7  15     2101.38     2019.69       65.52 o
  -2   7  15      679.89      555.52       55.91 o
  -1   7  15      304.02      265.00       31.05 o
   0   7  15     1359.92     1310.57       61.84 o
   1   7  15      175.20      202.82       31.41 o
   2   7  15      678.40      681.79       80.13 o
   3   7  15       33.56       45.69       33.14 o
   6   7  15      775.92      734.02       89.03 o
 -15   8  15       46.64        3.83       28.82 o
 -14   8  15       16.95       35.04       20.82 o
 -13   8  15      129.86      148.40       23.93 o
 -12   8  15       11.73       42.34       17.61 o
 -11   8  15     2491.07     2391.59       88.57 o
 -10   8  15       20.76      127.77       23.86 o
  -9   8  15      684.67      735.53       46.14 o
  -8   8  15       21.74       12.69       14.56 o
  -7   8  15      115.91       49.40       23.15 o
  -6   8  15        6.64        9.53       13.87 o
  -5   8  15      573.58      625.72       41.93 o
  -4   8  15      830.03      833.25       49.00 o
  -3   8  15      171.98      134.22       25.01 o
  -2   8  15     1517.28     1415.86       81.27 o
  -1   8  15     2048.64     1851.92       95.48 o
   0   8  15      -46.73        3.95       24.90 o
   1   8  15     1228.49     1329.54       72.32 o
   2   8  15       30.57       21.50       27.40 o
 -14   9  15      -44.28       18.88       36.77 o
 -13   9  15      124.14      155.28       35.98 o
 -12   9  15      403.08      470.05       45.94 o
 -11   9  15        1.75        8.62       16.71 o
 -10   9  15       39.32       63.56       21.51 o
  -9   9  15      423.70      458.11       37.47 o
  -8   9  15       22.08        6.21       14.90 o
  -7   9  15        8.80        0.01       20.35 o
  -6   9  15     1266.85     1131.07       54.09 o
  -5   9  15       15.66        6.87       19.56 o
  -4   9  15       -1.54       27.83       16.89 o
  -3   9  15       54.82       32.81       22.94 o
  -2   9  15      102.24      120.33       25.27 o
  -1   9  15       57.21       54.46       25.00 o
   0   9  15       42.62       17.89       21.94 o
  -9  10  15      914.47      864.20       67.33 o
  -8  10  15      160.10      135.58       34.15 o
  -7  10  15       45.42        3.53       21.11 o
  -6  10  15      938.94      844.16       67.51 o
  -5  10  15      240.11      225.66       30.43 o
  -4  10  15      544.13      540.22       51.07 o
  -3  10  15       34.36        6.07       22.99 o
  -2  10  15      475.32      476.19       48.02 o
  -1  10  15      428.84      349.55       63.19 o
   0  10  15      502.24      486.78       70.11 o
  -8  11  15       -1.94       33.57       32.55 o
  -6  11  15     1653.42     1616.53      129.54 o
  -5  11  15      127.13      166.28       43.20 o
  -4  11  15       11.13        0.95       26.02 o
  -3  11  15     1087.97     1125.31      102.32 o
  -2  11  15      -19.12       42.94       37.26 o
  -1  11  15     1083.49      881.16      100.17 o
  -8  12  15        7.27       19.82       29.04 o
  -7  12  15      350.92      360.33       61.77 o
  -6  12  15      216.61      136.22       50.55 o
  -1  12  15       94.25        0.17       40.54 o
 -18   0  16      680.43      690.79       53.56 o
 -17   0  16      913.05      810.66       60.78 o
 -16   0  16      563.84      523.30       48.38 o
 -15   0  16      697.10      639.12       52.76 o
 -14   0  16      109.64      113.80       23.65 o
 -13   0  16      347.39      333.76       36.49 o
 -12   0  16       89.80      138.04       22.81 o
 -11   0  16     3101.75     2871.04      107.79 o
 -10   0  16       11.76       61.58       18.16 o
  -9   0  16      440.63      523.85       39.55 o
  -8   0  16       43.38       47.98       14.81 o
  -7   0  16     1378.14     1447.23       68.38 o
  -6   0  16     1083.95     1217.82       49.24 o
  -5   0  16     4478.04     4416.84      107.22 o
  -4   0  16     8818.14     8469.07      163.69 o
  -3   0  16      143.00      174.40       22.29 o
  -2   0  16      -17.95        6.33       17.38 o
  -1   0  16     1603.14     1591.00       63.07 o
   0   0  16       22.48       15.81       14.57 o
   1   0  16      160.62      113.13       22.74 o
   2   0  16      273.44      287.45       27.48 o
   3   0  16     3461.66     3084.05       99.99 o
   4   0  16       47.00       35.79       22.79 o
   5   0  16      348.25      305.20       42.77 o
 -19   1  16     1455.68     1304.39      113.52 o
 -18   1  16      246.41      246.18       27.40 o
 -17   1  16      631.12      605.27       42.48 o
 -16   1  16      657.52      662.46       42.60 o
 -15   1  16       91.16      102.50       18.82 o
 -14   1  16      130.19      163.37       17.13 o
 -13   1  16        4.72        1.12       11.80 o
 -12   1  16      151.59      178.05       18.20 o
 -11   1  16       22.46       27.68        9.30 o
 -10   1  16      405.02      404.58       23.91 o
  -9   1  16        7.12        2.58        9.33 o
  -8   1  16      268.56      292.48       16.35 o
  -7   1  16       76.25       80.89       11.56 o
  -6   1  16      892.73      927.45       34.66 o
  -5   1  16     1452.29     1527.77       44.69 o
  -4   1  16      232.25      235.78       19.51 o
  -3   1  16       97.53      110.37       12.85 o
  -2   1  16       99.12       73.46       13.17 o
  -1   1  16       86.13      106.05       13.45 o
   0   1  16      101.85      118.18       13.30 o
   1   1  16       23.93        3.08       10.62 o
   2   1  16     1074.91     1129.80       38.07 o
   3   1  16       -3.72        2.71       11.39 o
   4   1  16      715.18      756.39       40.49 o
   5   1  16        6.99       26.00       18.73 o
 -18   2  16       -3.00       21.79       19.48 o
 -17   2  16      219.31      325.62       33.67 o
 -16   2  16       -0.63       10.96       11.14 o
 -15   2  16      131.65      152.24       21.54 o
 -14   2  16        9.28        2.40       14.48 o
 -13   2  16      -13.72       16.15       16.58 o
 -12   2  16     1480.31     1496.03       62.32 o
 -11   2  16      241.95      225.80       22.04 o
 -10   2  16      872.67      863.56       34.02 o
  -9   2  16      290.98      264.15       20.68 o
  -8   2  16       73.45       95.67       11.32 o
  -7   2  16        1.37        1.63        9.51 o
  -6   2  16      552.55      660.64       31.10 o
  -5   2  16      467.52      512.58       25.56 o
  -4   2  16      625.26      673.04       29.82 o
  -3   2  16      107.65      145.98       15.00 o
  -2   2  16      133.83      139.79       15.65 o
  -1   2  16       50.50       50.40       11.40 o
   0   2  16      274.70      222.56       19.94 o
   1   2  16       22.55       18.96       12.01 o
   2   2  16       82.31       86.32       13.61 o
   3   2  16      251.41      238.52       22.67 o
   4   2  16        5.52        0.73       13.61 o
   5   2  16        3.83        2.75       25.91 o
 -18   3  16       17.17       60.36       30.78 o
 -17   3  16      786.31      798.03       49.18 o
 -16   3  16      127.03       97.51       23.19 o
 -15   3  16      169.16      155.32       24.30 o
 -14   3  16       39.60       40.35       17.46 o
 -13   3  16      162.21      151.13       23.01 o
 -12   3  16      420.57      371.02       34.92 o
 -11   3  16      256.81      294.57       28.41 o
 -10   3  16      765.01      823.94       37.20 o
  -9   3  16      352.35      398.79       26.53 o
  -8   3  16     1447.84     1421.15       45.76 o
  -7   3  16      275.97      278.05       20.08 o
  -6   3  16     2354.90     2355.66       66.47 o
  -5   3  16       -0.94        5.05        6.14 o
  -4   3  16      249.03      252.22       20.06 o
  -3   3  16      110.63       97.64       14.13 o
  -2   3  16       40.91       41.48       11.95 o
  -1   3  16      400.17      407.45       25.35 o
   0   3  16      104.65       96.92       13.51 o
   1   3  16     1026.35     1050.58       36.94 o
   2   3  16     1014.41      991.57       37.33 o
   3   3  16      409.76      378.57       27.45 o
   4   3  16      289.08      238.23       23.91 o
   5   3  16       66.00       31.51       32.81 o
 -17   4  16       -5.07        0.90       15.34 o
 -16   4  16       96.03       64.41       21.45 o
 -15   4  16      472.40      382.85       38.17 o
 -14   4  16        7.70       20.35       16.58 o
 -13   4  16      614.57      576.83       42.50 o
 -12   4  16      259.26      238.52       28.83 o
 -11   4  16      690.52      678.01       44.74 o
 -10   4  16       74.74       70.10       17.51 o
  -9   4  16      151.88      163.88       19.16 o
  -8   4  16      193.96      174.16       19.31 o
  -7   4  16      880.02      859.59       36.35 o
  -6   4  16     1061.41     1098.49       44.61 o
  -5   4  16      464.56      483.10       30.09 o
  -4   4  16        5.02        1.72       13.75 o
  -3   4  16     2955.13     2788.46       77.13 o
  -2   4  16       40.76       59.72       12.39 o
  -1   4  16      254.92      268.91       20.97 o
   0   4  16       -2.90        2.50       11.85 o
   1   4  16      262.71      254.13       21.84 o
   2   4  16       71.33       52.78       13.60 o
   3   4  16      312.71      281.02       24.74 o
   4   4  16      436.17      484.99       36.18 o
   5   4  16       93.77      106.26       39.10 o
 -16   5  16     1510.54     1529.18       68.08 o
 -15   5  16      550.38      563.05       41.91 o
 -14   5  16     1367.91     1377.83       63.43 o
 -13   5  16      200.62      183.54       26.93 o
 -12   5  16      180.96      186.37       25.92 o
 -11   5  16      372.82      385.93       33.13 o
 -10   5  16       13.90        8.89       15.78 o
  -9   5  16       20.01       39.90       12.85 o
  -8   5  16      596.42      624.69       30.85 o
  -7   5  16      120.26      116.07       15.87 o
  -6   5  16       28.68       16.09       13.82 o
  -5   5  16       -6.32       10.81       14.72 o
  -4   5  16       29.80       36.85       13.76 o
  -3   5  16     1074.96     1086.91       46.48 o
  -2   5  16       -8.34        8.19       15.08 o
  -1   5  16     3939.34     3562.40       93.10 o
   0   5  16      -16.62        0.12       13.90 o
   1   5  16     1031.73     1031.91       41.21 o
   2   5  16      254.08      294.23       24.82 o
   3   5  16      121.71      111.63       20.43 o
   4   5  16      -36.44        3.01       30.28 o
   5   5  16       22.52        0.28       25.91 o
 -16   6  16      405.82      409.20       60.59 o
 -15   6  16      541.70      578.45       42.58 o
 -14   6  16     2368.19     2274.58       86.21 o
 -13   6  16      643.95      569.75       44.66 o
 -12   6  16      938.63      879.19       53.06 o
 -11   6  16       53.15       61.10       19.95 o
 -10   6  16      649.08      622.01       43.38 o
  -9   6  16      123.94       78.06       22.90 o
  -8   6  16       44.65       48.45       14.04 o
  -7   6  16      813.56      786.73       36.44 o
  -6   6  16      592.80      653.66       35.13 o
  -5   6  16      250.28      259.59       24.09 o
  -4   6  16       84.10       68.68       16.66 o
  -3   6  16      908.60      873.02       44.00 o
  -2   6  16     4873.94     4459.42      105.80 o
  -1   6  16      270.07      231.65       25.96 o
   0   6  16     1882.81     1745.52       63.91 o
   1   6  16       71.32       66.37       18.75 o
   2   6  16      174.15      126.25       33.47 o
   4   6  16      423.94      371.11       65.40 o
   5   6  16     1008.41      833.31       98.43 o
 -15   7  16      113.20      161.61       37.75 o
 -14   7  16      111.35      184.73       37.31 o
 -13   7  16      477.60      392.79       40.20 o
 -12   7  16       -5.23        6.13       19.59 o
 -11   7  16      496.69      474.56       39.61 o
 -10   7  16      107.98      112.77       21.71 o
  -9   7  16      112.72      126.28       22.33 o
  -8   7  16      330.30      345.12       33.17 o
  -7   7  16       11.00        3.55       12.88 o
  -6   7  16      121.57      160.25       18.82 o
  -5   7  16       24.55        9.14       16.97 o
  -4   7  16       19.80        6.49       15.86 o
  -3   7  16      107.46      101.88       19.30 o
  -2   7  16       55.67       78.10       19.45 o
  -1   7  16      557.22      575.86       41.67 o
   0   7  16      371.70      452.48       42.24 o
   1   7  16      462.81      474.63       68.81 o
 -15   8  16       12.50       64.78       27.25 o
 -14   8  16      657.69      663.24       79.17 o
 -13   8  16      101.84      133.35       40.09 o
 -12   8  16      131.59       92.23       47.93 o
 -11   8  16       35.81       12.25       16.55 o
 -10   8  16      215.12      226.45       27.95 o
  -9   8  16      206.19      158.83       28.47 o
  -8   8  16       34.63        0.85       18.70 o
  -7   8  16      324.19      320.21       33.55 o
  -6   8  16       17.84        8.41       15.52 o
  -5   8  16       27.24       28.95       18.70 o
  -4   8  16      197.12      169.59       28.37 o
  -3   8  16      399.62      340.71       35.83 o
  -2   8  16      517.25      479.44       50.48 o
  -1   8  16     1061.11      926.34       70.63 o
   0   8  16       46.71        2.39       27.33 o
 -12   9  16       77.96       96.24       39.64 o
 -11   9  16      680.55      677.00       82.64 o
 -10   9  16       92.60       83.62       38.88 o
  -9   9  16      100.19      105.50       23.86 o
  -8   9  16     2233.56     2115.19       85.41 o
  -7   9  16       68.20       59.94       21.02 o
  -6   9  16      427.50      385.49       33.20 o
  -5   9  16       13.14       46.34       25.11 o
  -4   9  16       53.87       59.49       25.43 o
  -3   9  16      471.30      425.18       48.84 o
  -2   9  16      -37.88        0.89       36.18 o
  -1   9  16     3277.86     3194.96      173.76 o
  -6  10  16      168.69      127.63       44.84 o
  -5  10  16      -65.06        8.60       40.73 o
  -4  10  16      -24.81        1.09       31.92 o
  -3  10  16      313.65      267.14       57.52 o
  -2  10  16      905.39      868.33       90.15 o
  -1  10  16      190.74      224.58       44.92 o
 -18   1  17      368.53      316.03       43.09 o
 -17   1  17       -2.16       12.86       17.76 o
 -16   1  17        8.90       17.75       16.68 o
 -15   1  17      114.65      135.54       21.07 o
 -14   1  17      980.07      925.39       52.79 o
 -13   1  17     1670.21     1653.37       57.59 o
 -12   1  17      -19.90        4.65       14.45 o
 -11   1  17       19.19        5.36       11.41 o
 -10   1  17        6.87        1.94       12.72 o
  -9   1  17       38.53       32.42       11.77 o
  -8   1  17      336.94      293.64       19.34 o
  -7   1  17     3741.18     3745.79       76.37 o
  -6   1  17     1153.08     1122.76       41.28 o
  -5   1  17      142.46      149.14       15.80 o
  -4   1  17     1153.39     1257.78       38.23 o
  -3   1  17       39.73       49.96       12.13 o
  -2   1  17      898.44      883.09       34.14 o
  -1   1  17      273.37      271.92       20.27 o
   0   1  17      231.43      254.12       18.90 o
   1   1  17       50.19       45.08       13.37 o
   2   1  17      178.40      162.54       17.81 o
   3   1  17      307.59      285.97       40.31 o
   4   1  17      216.11      179.73       48.09 o
 -17   2  17      292.57      245.21       31.85 o
 -16   2  17       43.91       29.72       18.03 o
 -15   2  17      565.55      550.25       41.25 o
 -14   2  17      811.42      848.62       48.85 o
 -13   2  17      842.36      778.98       48.36 o
 -12   2  17       67.01       33.24       18.83 o
 -11   2  17      -12.35        1.69       16.59 o
 -10   2  17      344.54      289.91       26.35 o
  -9   2  17      378.17      364.57       24.07 o
  -8   2  17      564.70      525.14       26.36 o
  -7   2  17     3713.73     3644.04       76.81 o
  -6   2  17     1576.20     1605.71       48.59 o
  -5   2  17     1837.78     1919.03       53.06 o
  -4   2  17      417.42      395.10       25.92 o
  -3   2  17      122.95      121.52       16.18 o
  -2   2  17      152.61      180.81       15.60 o
  -1   2  17      421.87      445.63       24.58 o
   0   2  17       61.96       71.60       10.92 o
   1   2  17      161.14      119.62       17.18 o
   2   2  17     1157.59     1191.06       40.90 o
   3   2  17       20.07        5.19       15.99 o
   4   2  17      -33.23        4.22       31.50 o
 -17   3  17       36.57       42.64       21.12 o
 -16   3  17      273.89      308.45       30.21 o
 -15   3  17        4.18       21.61       16.23 o
 -14   3  17      107.05      168.56       21.03 o
 -13   3  17       40.44       50.11       18.76 o
 -12   3  17        3.76        9.89       14.83 o
 -11   3  17      482.61      498.52       38.14 o
 -10   3  17      137.23      126.52       18.56 o
  -9   3  17      743.08      719.49       38.55 o
  -8   3  17      162.79      168.50       18.81 o
  -7   3  17      114.44      114.44       17.70 o
  -6   3  17      682.06      690.17       36.67 o
  -5   3  17       69.57       40.11       15.63 o
  -4   3  17        1.46       22.95       13.14 o
  -3   3  17        5.96       11.72       11.00 o
  -2   3  17     1119.54     1107.53       42.34 o
  -1   3  17      -12.57        9.60       12.87 o
   0   3  17      134.44      175.18       15.19 o
   1   3  17      715.22      723.00       31.95 o
   2   3  17      207.94      204.22       21.11 o
   3   3  17       70.26       29.93       23.46 o
   4   3  17       38.67       69.46       27.99 o
 -17   4  17      627.46      644.27       78.06 o
 -16   4  17      289.26      304.73       40.39 o
 -15   4  17       12.90       15.53       17.87 o
 -14   4  17       -4.64        6.06       16.37 o
 -13   4  17       -1.19       47.41       15.46 o
 -12   4  17      223.93      205.63       28.29 o
 -11   4  17       39.34        6.40       18.39 o
 -10   4  17     1475.87     1360.13       64.84 o
  -9   4  17       70.50       85.49       15.23 o
  -8   4  17      671.87      627.77       32.97 o
  -7   4  17       17.51       20.63       13.85 o
  -6   4  17      -13.71        2.66       16.63 o
  -5   4  17      229.73      211.33       23.36 o
  -4   4  17       19.94       37.96       13.55 o
  -3   4  17      789.49      750.15       40.84 o
  -2   4  17       29.88       25.89       13.71 o
  -1   4  17      496.93      466.45       33.50 o
   0   4  17      172.40      133.23       19.37 o
   1   4  17      205.06      161.00       18.99 o
   2   4  17      825.17      845.72       50.07 o
   3   4  17      231.42      177.89       34.52 o
   4   4  17      366.22      387.01       63.26 o
 -16   5  17      257.91      317.38       54.84 o
 -15   5  17      302.94      317.60       55.64 o
 -14   5  17      162.02      140.16       27.72 o
 -13   5  17      200.35      266.32       26.93 o
 -12   5  17        2.27        0.48       16.13 o
 -11   5  17      317.21      311.71       32.08 o
 -10   5  17      -24.13        3.83       17.78 o
  -9   5  17      -18.36        7.65       17.24 o
  -8   5  17       45.97       80.32       13.17 o
  -7   5  17      678.61      656.09       34.10 o
  -6   5  17      905.52      893.42       42.93 o
  -5   5  17      584.63      592.92       35.12 o
  -4   5  17      713.63      689.37       38.85 o
  -3   5  17       37.14       41.03       14.87 o
  -2   5  17      224.55      237.39       24.56 o
  -1   5  17       -6.53        0.63       16.14 o
   0   5  17     1523.18     1438.23       58.41 o
   1   5  17     1147.38      955.42       74.44 o
   2   5  17      -24.21        0.96       33.72 o
   3   5  17      328.23      276.87       52.29 o
   4   5  17      201.83       98.03       49.15 o
 -15   6  17      389.91      273.81       64.50 o
 -14   6  17      245.52      225.74       49.02 o
 -13   6  17       12.26       40.27       23.00 o
 -12   6  17       12.67       17.27       18.74 o
 -11   6  17       -7.81        8.61       18.61 o
 -10   6  17      487.78      458.82       40.35 o
  -9   6  17      -23.39        5.39       21.98 o
  -8   6  17      214.07      216.75       22.84 o
  -7   6  17      639.71      654.68       33.35 o
  -6   6  17      108.28      129.97       17.85 o
  -5   6  17       69.15       78.92       19.55 o
  -4   6  17      -37.84        0.34       18.23 o
  -3   6  17       93.10      103.65       18.02 o
  -2   6  17      702.18      775.49       40.37 o
  -1   6  17       39.62       22.01       16.02 o
   0   6  17      430.83      434.68       32.33 o
   1   6  17       61.73       40.84       34.60 o
 -13   7  17      112.42      137.09       40.55 o
 -12   7  17      -23.22        1.05       31.80 o
 -11   7  17     2528.85     2251.55       91.79 o
 -10   7  17      -14.73        3.85       20.67 o
  -9   7  17      814.18      855.63       51.21 o
  -8   7  17       43.33       55.34       17.23 o
  -7   7  17       17.07       28.29       14.37 o
  -6   7  17      488.62      388.97       34.16 o
  -5   7  17       23.28       24.37       15.68 o
  -4   7  17     1195.46     1071.64       52.43 o
  -3   7  17      250.53      252.58       25.88 o
  -2   7  17     1789.07     1632.08       75.37 o
  -1   7  17      153.70      212.69       29.94 o
   0   7  17      453.22      435.51       62.11 o
  -9   8  17       53.97      119.57       35.67 o
  -8   8  17      937.57     1010.20       67.77 o
  -7   8  17      142.56      123.65       26.18 o
  -6   8  17        8.03       34.40       14.41 o
  -5   8  17       15.98       36.55       16.91 o
  -4   8  17       -9.51       45.95       31.18 o
  -3   8  17     1176.05      956.91      103.43 o
  -2   8  17      215.90      217.59       50.37 o
  -1   8  17      606.37      533.90       73.16 o
  -5   9  17      176.15      191.31       44.28 o
  -4   9  17      -64.19       32.88       46.34 o
  -3   9  17      247.76      209.16       52.78 o
  -2   9  17      281.86      231.62       58.63 o
  -1   9  17      231.66      156.53       52.76 o
 -15   0  18      813.60      912.39       86.98 o
 -14   0  18      182.23      205.75       28.91 o
 -13   0  18      276.43      318.92       35.67 o
 -12   0  18      275.54      253.84       35.07 o
 -11   0  18      -13.31        3.59       16.29 o
 -10   0  18     1148.73     1090.42       53.68 o
  -9   0  18      441.24      453.05       29.62 o
  -8   0  18      319.60      285.62       25.39 o
  -7   0  18      177.53      180.47       23.62 o
  -6   0  18     1108.11     1144.14       53.74 o
  -5   0  18     5573.94     5429.76      130.06 o
  -4   0  18     3565.73     3588.59      101.28 o
  -3   0  18      538.76      576.99       39.63 o
  -2   0  18     4417.67     4150.39      116.70 o
  -1   0  18      227.80      223.64       28.26 o
   0   0  18     1474.00     1361.75       65.51 o
   1   0  18      195.01      207.05       29.39 o
   2   0  18     1214.33     1134.33      110.29 o
 -17   1  18      217.17      202.70       47.94 o
 -16   1  18       -5.25       76.12       28.35 o
 -15   1  18     1035.57      965.82       56.40 o
 -14   1  18      259.76      202.11       30.97 o
 -13   1  18      184.63      170.29       27.57 o
 -12   1  18      175.05      120.68       27.34 o
 -11   1  18       95.97       88.22       20.10 o
 -10   1  18       14.47       24.19       11.97 o
  -9   1  18       41.53       35.16       10.92 o
  -8   1  18       92.67       84.27       13.35 o
  -7   1  18      797.87      825.59       35.74 o
  -6   1  18       23.53       18.82       11.14 o
  -5   1  18       87.18       93.63       14.36 o
  -4   1  18      404.48      414.08       24.02 o
  -3   1  18      666.92      694.29       30.82 o
  -2   1  18      181.17      152.06       17.89 o
  -1   1  18     1286.73     1267.28       43.17 o
   0   1  18       77.01       72.82       13.90 o
   1   1  18      -27.15        3.33       16.29 o
   2   1  18        8.70        0.76       21.08 o
 -16   2  18       50.82       51.36       28.72 o
 -15   2  18       50.96       52.04       24.60 o
 -14   2  18      116.46      119.23       23.05 o
 -13   2  18      125.06      134.09       23.55 o
 -12   2  18       65.51       52.85       19.05 o
 -11   2  18      342.84      371.97       33.71 o
 -10   2  18      329.27      303.93       27.42 o
  -9   2  18       74.25       60.79       14.60 o
  -8   2  18       -0.31        1.01       11.53 o
  -7   2  18      905.31      784.67       43.27 o
  -6   2  18      112.08      125.37       18.39 o
  -5   2  18      211.05      245.42       22.96 o
  -4   2  18        3.37       25.53       11.63 o
  -3   2  18      333.76      294.04       22.51 o
  -2   2  18      -12.54        1.72       11.63 o
  -1   2  18       18.78       11.37       12.16 o
   0   2  18       -5.16       14.05       13.58 o
   1   2  18      442.64      413.87       32.25 o
   2   2  18       74.55       70.35       23.81 o
 -15   3  18       84.52      132.45       25.22 o
 -14   3  18      479.64      580.77       45.79 o
 -13   3  18       84.84       67.51       21.63 o
 -12   3  18       54.86       10.80       17.36 o
 -11   3  18      295.45      271.76       32.07 o
 -10   3  18      183.85      174.17       25.88 o
  -9   3  18      118.94      116.56       22.22 o
  -8   3  18      464.89      472.16       29.13 o
  -7   3  18      527.06      480.89       33.33 o
  -6   3  18      120.03      154.66       17.54 o
  -5   3  18      217.68      229.66       23.30 o
  -4   3  18      -21.04        2.61       14.74 o
  -3   3  18      352.63      318.76       28.82 o
  -2   3  18       24.15       23.37       13.27 o
  -1   3  18      377.45      366.72       24.08 o
   0   3  18      320.14      307.78       27.96 o
   1   3  18      106.33       61.77       26.01 o
   2   3  18      444.15      423.34       46.80 o
 -14   4  18      396.70      295.49       45.94 o
 -13   4  18      198.86      155.03       32.97 o
 -12   4  18      219.44      181.98       28.90 o
 -11   4  18      375.19      337.82       36.42 o
 -10   4  18       64.62       18.06       19.46 o
  -9   4  18       31.28       30.96       16.26 o
  -8   4  18      695.42      655.41       34.96 o
  -7   4  18       86.88       79.33       17.88 o
  -6   4  18       37.41       46.28       14.45 o
  -5   4  18       63.01       85.93       16.58 o
  -4   4  18      191.41      206.51       23.40 o
  -3   4  18        4.84       50.81       14.55 o
  -2   4  18      873.74      853.89       44.11 o
  -1   4  18       31.29       15.53       16.85 o
   0   4  18       65.83       66.19       22.44 o
   1   4  18      125.36      125.80       40.97 o
   2   4  18       37.86       68.71       28.10 o
   3   4  18       24.09       28.93       26.26 o
 -13   5  18      183.24      181.07       47.14 o
 -12   5  18     1312.96     1263.62       79.05 o
 -11   5  18       66.16       36.44       21.10 o
 -10   5  18      201.40      254.11       33.19 o
  -9   5  18       -4.66       22.72       17.55 o
  -8   5  18       56.85       69.81       13.62 o
  -7   5  18       32.75       20.82       12.07 o
  -6   5  18      158.58      162.69       21.59 o
  -5   5  18      191.18      180.23       22.56 o
  -4   5  18      291.13      355.79       27.13 o
  -3   5  18       83.12      102.28       16.91 o
  -2   5  18      169.83      120.02       23.74 o
  -1   5  18       19.63       10.11       23.22 o
   0   5  18      519.02      478.38       49.96 o
   1   5  18       87.30       41.88       38.82 o
 -10   6  18       56.65       24.30       24.82 o
  -9   6  18      107.71      111.46       23.59 o
  -8   6  18      603.74      618.43       38.65 o
  -7   6  18        2.31        4.09       13.95 o
  -6   6  18      263.60      255.84       25.63 o
  -5   6  18      319.05      216.05       28.16 o
  -4   6  18      652.93      563.59       39.33 o
  -3   6  18      149.05      127.91       21.79 o
  -2   6  18       -1.40        8.83       28.45 o
  -1   6  18     1176.77     1089.56      101.69 o
  -7   7  18      150.19      125.14       27.23 o
  -6   7  18      -17.95        6.33       20.04 o
  -5   7  18      434.50      357.31       47.04 o
  -4   7  18      291.12      247.34       38.17 o
  -3   7  18      -25.36       19.05       36.41 o
  -2   7  18      258.20      126.52       51.97 o
  -1   7  18      -63.51        6.26       43.19 o
  -3   8  18        4.57        5.21       28.97 o
  -2   8  18      374.99      228.79       61.58 o
 -15   1  19      743.29      774.24       80.18 o
 -14   1  19      925.85      779.78       87.42 o
 -13   1  19      442.12      446.22       63.73 o
 -12   1  19      101.72       70.96       35.96 o
 -11   1  19      220.02      170.08       28.59 o
 -10   1  19       29.48       17.03       14.18 o
  -9   1  19      194.85      165.65       17.70 o
  -8   1  19       61.04       44.98       12.36 o
  -7   1  19     2394.41     2300.05       58.40 o
  -6   1  19       69.96       76.65       15.38 o
  -5   1  19      767.39      802.80       33.56 o
  -4   1  19      874.29      911.64       35.73 o
  -3   1  19      212.78      215.43       19.28 o
  -2   1  19      140.33      147.79       20.93 o
  -1   1  19      663.72      588.91       39.95 o
   0   1  19      353.18      411.57       34.81 o
   1   1  19      260.67      144.28       50.87 o
 -15   2  19      468.27      309.84       65.49 o
 -14   2  19      653.43      526.17       75.59 o
 -13   2  19      365.23      350.93       59.62 o
 -12   2  19      271.50      338.56       53.90 o
 -11   2  19       21.11       16.87       21.95 o
 -10   2  19      793.70      726.56       41.43 o
  -9   2  19      118.21      124.34       16.58 o
  -8   2  19      183.45      160.34       19.41 o
  -7   2  19      318.64      304.92       27.87 o
  -6   2  19      833.87      684.71       43.45 o
  -5   2  19      167.87      157.57       19.16 o
  -4   2  19      176.12      170.01       19.95 o
  -3   2  19     1847.87     1711.96       64.99 o
  -2   2  19      466.07      479.48       33.36 o
  -1   2  19       19.59       53.45       17.81 o
   0   2  19      806.95      677.37       49.44 o
   1   2  19      182.60      135.45       36.11 o
 -14   3  19       22.05        6.51       29.23 o
 -13   3  19       80.64       61.78       34.24 o
 -12   3  19      123.10       93.10       42.71 o
 -11   3  19      284.70      283.94       52.29 o
 -10   3  19      264.89      207.32       50.30 o
  -9   3  19      -17.31        6.95       15.74 o
  -8   3  19      545.20      570.64       31.58 o
  -7   3  19      230.44      230.99       25.35 o
  -6   3  19       12.79       36.31       17.27 o
  -5   3  19      376.67      317.73       30.33 o
  -4   3  19       49.31       53.75       15.84 o
  -3   3  19       -6.32        1.57       16.43 o
  -2   3  19      275.96      222.10       31.69 o
  -1   3  19      140.16      153.38       29.58 o
   0   3  19      -35.70       20.72       29.95 o
 -12   4  19       52.14       58.25       29.53 o
 -11   4  19      735.22      712.40       86.66 o
 -10   4  19       48.26       59.89       34.32 o
  -9   4  19      675.20      677.96       79.02 o
  -8   4  19      145.14      123.63       21.89 o
  -7   4  19      748.08      732.14       41.72 o
  -6   4  19      158.13      152.74       24.23 o
  -5   4  19      497.25      479.76       40.20 o
  -4   4  19       54.56       55.83       17.74 o
  -3   4  19       95.44      108.80       28.53 o
  -2   4  19      371.91      241.02       62.61 o
  -1   4  19       18.62       13.58       29.08 o
  -8   5  19       56.56       37.12       18.13 o
  -7   5  19       -1.71        5.07       18.50 o
  -6   5  19      403.87      374.34       36.79 o
  -5   5  19      383.99      372.53       36.91 o
  -4   5  19      130.55      130.54       29.03 o
  -3   5  19      222.37      145.76       49.80 o
  -2   5  19      241.03      176.32       51.63 o
  -1   5  19      341.14      537.35       58.03 o
  -7   6  19       14.48        8.90       24.36 o
  -6   6  19      501.34      518.06       66.54 o
  -5   6  19       53.15        3.71       34.69 o
  -1   6  19      -26.30        7.30       28.30 o
  -6   7  19     1068.73      995.69       97.30 o
 -10   0  20      520.71      703.28       66.07 o
  -9   0  20      150.09      139.76       43.72 o
  -8   0  20      213.88      228.11       32.23 o
  -7   0  20      214.43      191.27       33.98 o
  -5   0  20        9.40       21.75       28.75 o
  -4   0  20      -24.82        6.77       28.74 o
  -3   0  20      424.87      483.66       66.40 o
  -2   0  20       23.06        1.19       30.50 o
 -12   1  20       -4.66       67.28       28.59 o
 -11   1  20       18.67       12.98       21.76 o
 -10   1  20       91.28       67.03       19.49 o
  -9   1  20       94.78       87.97       19.32 o
  -8   1  20      235.59      234.57       28.50 o
  -7   1  20       26.94       12.00       16.76 o
  -6   1  20      106.01       75.90       25.73 o
  -5   1  20       21.60        0.37       24.93 o
  -4   1  20      156.87       92.01       43.90 o
  -3   1  20       85.22       28.02       38.65 o
  -2   1  20      922.05      888.89       94.24 o
 -13   2  20       -2.77       15.36       24.79 o
 -12   2  20      363.37      453.49       59.09 o
 -11   2  20      181.91      137.38       39.06 o
 -10   2  20      152.13      188.94       40.31 o
  -9   2  20       10.50        3.43       14.80 o
  -8   2  20       11.76        1.21       14.46 o
  -7   2  20       44.23       19.67       24.42 o
  -6   2  20        0.24       12.93       24.86 o
  -5   2  20      137.94      132.64       39.43 o
  -4   2  20       26.09        2.86       23.35 o
 -10   3  20       43.65        6.64       31.00 o
  -9   3  20      292.67      314.90       36.56 o
  -8   3  20      411.87      401.80       36.20 o
  -7   3  20      197.48      249.87       27.32 o
  -6   3  20      182.69      238.71       48.45 o
  -5   3  20       80.07       45.88       39.61 o
  -8   4  20       66.44       63.86       25.49 o
  -7   4  20      406.47      374.46       59.34 o
  -9   1  21      117.97       17.73       43.77 o
  -8   1  21      530.57      493.33       70.58 o
  -7   1  21       87.67       83.23       33.50 o
  -7   2  21      -48.40       17.38       33.67 o
